# Supplementary material for: High-performance cost efficient simultaneous wireless information and power transfers deploying jointly modulated amplifying programmable metasurface
Source: Nat Commun. 2023 Sep 26;14:6002. doi: 10.1038/s41467-023-41763-z (PMC10522703; doi:10.1038/s41467-023-41763-z)
Supplement: Supplementary file 7 — Source Data [file 41467_2023_41763_MOESM7_ESM.zip]

Archive with 22 entries (16 files):
- data&code/
- data&code/figure1/
- data&code/figure1/magnitude.txt
- data&code/figure1/phase.txt
- data&code/figure2/
- data&code/figure2/BER.txt
- data&code/figure2/PDC&VDC.txt
- data&code/figure2/Spectrum.txt
- data&code/figure3/
- data&code/figure3/b.txt
- data&code/figure3/c.txt
- data&code/figure3/d.txt
- data&code/figure3/e.txt
- data&code/figure4/
- data&code/figure4/b.xlsx
- data&code/figure4/c(i).txt
- data&code/figure4/c(ii).txt
- data&code/figure4/c(iii).txt
- data&code/figure4/c(iv).txt
- data&code/figure5/
- data&code/figure5/c.xlsx
- data&code/figure5/d.xlsx
