# Supplementary material for: High-performance cost efficient simultaneous wireless information and power transfers deploying jointly modulated amplifying programmable metasurface
Source: Nat Commun. 2023 Sep 26;14:6002. doi: 10.1038/s41467-023-41763-z (PMC10522703; doi:10.1038/s41467-023-41763-z)
Supplement: Supplementary file 7 — Source Data [file 41467_2023_41763_MOESM7_ESM.zip › data&code/figure1/magnitude.txt]

#freq(GHz) state 3 state 2 state 1 state 4
3.95	10.4272	10.3683	10.1368	10.1163
3.96	10.5554	10.4978	10.285	10.2797
3.97	10.6385	10.6358	10.3839	10.4721
3.98	10.7001	10.7701	10.4733	10.6638
3.99	10.7461	10.9232	10.5588	10.8748
4	10.7579	11.0666	10.6216	11.0779
4.01	10.8206	11.2389	10.7299	11.3309
4.02	10.7948	11.3623	10.7721	11.5164
4.03	10.8069	11.46	10.8329	11.7032
4.04	10.8582	11.5523	10.943	11.8787
4.05	10.9278	11.6018	11.0532	12.0212
