# Supplementary material for: High-performance cost efficient simultaneous wireless information and power transfers deploying jointly modulated amplifying programmable metasurface
Source: Nat Commun. 2023 Sep 26;14:6002. doi: 10.1038/s41467-023-41763-z (PMC10522703; doi:10.1038/s41467-023-41763-z)
Supplement: Supplementary file 7 — Source Data [file 41467_2023_41763_MOESM7_ESM.zip › data&code/figure1/phase.txt]

#freq(GHz) state 3 state 2 state 1 state 4
3.95	121.1686	3.163	-81.642	191.547
3.96	108.8837	-7.588	-92.854	181.293
3.97	97.4814	-17.7674	-103.289	171.589
3.98	86.7274	-27.5818	-113.098	162.164
3.99	76.239	-37.4264	-122.815	152.736
4	66.0229	-47.2838	-132.356	143.213
4.01	55.8576	-57.3856	-141.845	133.2575
4.02	45.89325	-67.414	-151.301	123.3446
4.03	36.11774	-77.745	-160.716	112.9389
4.04	25.8789	-88.376	-170.514	101.9779
4.05	16.3879	-98.96	-180	90.9761
