# Supplementary material for: High-performance cost efficient simultaneous wireless information and power transfers deploying jointly modulated amplifying programmable metasurface
Source: Nat Commun. 2023 Sep 26;14:6002. doi: 10.1038/s41467-023-41763-z (PMC10522703; doi:10.1038/s41467-023-41763-z)
Supplement: Supplementary file 7 — Source Data [file 41467_2023_41763_MOESM7_ESM.zip › data&code/figure2/BER.txt]

theta        BER
-30	4.7E-5
-20	6.7E-5
-10	3.55E-5
0	8.2E-5
10	7.6E-5
20	6.3E-5
30	6.2E-5
