# Supplementary material for: High-performance cost efficient simultaneous wireless information and power transfers deploying jointly modulated amplifying programmable metasurface
Source: Nat Commun. 2023 Sep 26;14:6002. doi: 10.1038/s41467-023-41763-z (PMC10522703; doi:10.1038/s41467-023-41763-z)
Supplement: Supplementary file 7 — Source Data [file 41467_2023_41763_MOESM7_ESM.zip › data&code/figure2/PDC&VDC.txt]

Theta	VDC	PDC
-30	1.74	0.01613
-20	1.8	0.01702
-10	1.82	0.01732
0	1.74	0.01613
10	1.845	0.0177
20	1.831	0.01748
30	1.76	0.01643
