# Supplementary material for: High-performance cost efficient simultaneous wireless information and power transfers deploying jointly modulated amplifying programmable metasurface
Source: Nat Commun. 2023 Sep 26;14:6002. doi: 10.1038/s41467-023-41763-z (PMC10522703; doi:10.1038/s41467-023-41763-z)
Supplement: Supplementary file 7 — Source Data [file 41467_2023_41763_MOESM7_ESM.zip › data&code/figure2/Spectrum.txt]

#Freq(MHz) Amplitude(dBm)
3.975E9	-69.46673
3.975E9	-75.26855
3.97505E9	-75.26855
3.97505E9	-88.89386
3.9751E9	-75.50483
3.9751E9	-87.07632
3.97515E9	-74.47696
3.97515E9	-79.1903
3.9752E9	-69.17364
3.9752E9	-74.47696
3.97525E9	-69.72764
3.97525E9	-81.88433
3.9753E9	-81.03555
3.9753E9	-86.32885
3.97535E9	-70.1914
3.97535E9	-82.18904
3.9754E9	-68.89261
3.9754E9	-70.1914
3.97545E9	-67.99605
3.97545E9	-68.89261
3.9755E9	-68.64455
3.9755E9	-74.32121
3.97555E9	-74.32121
3.97555E9	-79.27617
3.9756E9	-75.9748
3.9756E9	-79.77184
3.97565E9	-72.90978
3.97565E9	-75.9748
3.9757E9	-72.81989
3.9757E9	-73.28373
3.97575E9	-71.48794
3.97575E9	-73.2848
3.9758E9	-71.48493
3.9758E9	-73.90355
3.97585E9	-68.35499
3.97585E9	-74.00784
3.9759E9	-65.67014
3.9759E9	-68.35499
3.97595E9	-65.89807
3.97595E9	-73.26644
3.976E9	-73.59296
3.976E9	-91.15597
3.97605E9	-85.44725
3.97605E9	-90.64872
3.9761E9	-85.64154
3.9761E9	-86.59615
3.97615E9	-86.53636
3.97615E9	-93.10444
3.9762E9	-77.60017
3.9762E9	-88.94305
3.97625E9	-77.29731
3.97625E9	-87.66651
3.9763E9	-79.3096
3.9763E9	-91.25134
3.97635E9	-70.11701
3.97635E9	-79.3096
3.9764E9	-69.90976
3.9764E9	-75.04677
3.97645E9	-74.40387
3.97645E9	-77.59869
3.9765E9	-70.64519
3.9765E9	-74.25103
3.97655E9	-70.5744
3.97655E9	-74.36147
3.9766E9	-74.36147
3.9766E9	-83.72626
3.97665E9	-75.49743
3.97665E9	-79.5186
3.9767E9	-75.92266
3.9767E9	-79.41244
3.97675E9	-79.42097
3.97675E9	-81.32944
3.9768E9	-76.7396
3.9768E9	-81.36301
3.97685E9	-73.76643
3.97685E9	-76.7396
3.9769E9	-73.41886
3.9769E9	-74.4546
3.97695E9	-72.2847
3.97695E9	-73.41886
3.977E9	-73.37415
3.977E9	-76.8883
3.97705E9	-76.8883
3.97705E9	-84.57069
3.9771E9	-75.65378
3.9771E9	-83.53341
3.97715E9	-75.75729
3.97715E9	-82.32302
3.9772E9	-70.01006
3.9772E9	-79.96644
3.97725E9	-68.84201
3.97725E9	-69.88931
3.9773E9	-69.53978
3.9773E9	-70.52478
3.97735E9	-67.7167
3.97735E9	-69.53978
3.9774E9	-67.7167
3.9774E9	-68.11246
3.97745E9	-68.10778
3.97745E9	-73.45128
3.9775E9	-73.87328
3.9775E9	-78.79742
3.97755E9	-73.88747
3.97755E9	-75.63323
3.9776E9	-73.85954
3.9776E9	-80.4688
3.97765E9	-77.53807
3.97765E9	-87.55117
3.9777E9	-72.66938
3.9777E9	-77.53807
3.97775E9	-70.71443
3.97775E9	-72.61686
3.9778E9	-70.69017
3.9778E9	-74.50796
3.97785E9	-74.50796
3.97785E9	-79.68312
3.9779E9	-77.21729
3.9779E9	-80.08909
3.97795E9	-80.04356
3.97795E9	-81.81892
3.978E9	-71.56554
3.978E9	-80.0025
3.97805E9	-68.84268
3.97805E9	-71.66013
3.9781E9	-71.66013
3.9781E9	-79.81102
3.97815E9	-76.51028
3.97815E9	-83.32416
3.9782E9	-76.23155
3.9782E9	-83.56771
3.97825E9	-75.3361
3.97825E9	-80.06555
3.9783E9	-75.866
3.9783E9	-81.6384
3.97835E9	-74.48416
3.97835E9	-76.18595
3.9784E9	-74.40266
3.9784E9	-77.39695
3.97845E9	-73.28467
3.97845E9	-74.71287
3.9785E9	-74.77398
3.9785E9	-78.51475
3.97855E9	-78.51475
3.97855E9	-85.98371
3.9786E9	-77.11823
3.9786E9	-83.64269
3.97865E9	-78.41402
3.97865E9	-86.173
3.9787E9	-71.79766
3.9787E9	-78.41402
3.97875E9	-70.96189
3.97875E9	-71.83674
3.9788E9	-71.83674
3.9788E9	-76.95067
3.97885E9	-76.66404
3.97885E9	-78.88591
3.9789E9	-78.88591
3.9789E9	-87.68466
3.97895E9	-78.91512
3.97895E9	-84.47061
3.979E9	-72.14856
3.979E9	-78.68202
3.97905E9	-72.14856
3.97905E9	-85.64644
3.9791E9	-80.14551
3.9791E9	-85.69412
3.97915E9	-73.01211
3.97915E9	-80.14551
3.9792E9	-68.73034
3.9792E9	-73.01211
3.97925E9	-68.81405
3.97925E9	-71.75815
3.9793E9	-71.75815
3.9793E9	-76.79878
3.97935E9	-74.2176
3.97935E9	-76.89995
3.9794E9	-74.19267
3.9794E9	-79.83632
3.97945E9	-74.99724
3.97945E9	-80.1146
3.9795E9	-70.40127
3.9795E9	-74.87323
3.97955E9	-69.38704
3.97955E9	-70.84614
3.9796E9	-70.84614
3.9796E9	-78.0851
3.97965E9	-78.0851
3.97965E9	-80.66253
3.9797E9	-70.26356
3.9797E9	-78.9838
3.97975E9	-70.00622
3.97975E9	-75.08343
3.9798E9	-75.08343
3.9798E9	-80.34
3.97985E9	-80.34
3.97985E9	-81.07996
3.9799E9	-80.62663
3.9799E9	-81.13615
3.97995E9	-77.25981
3.97995E9	-80.62688
3.98E9	-78.27366
3.98E9	-82.11947
3.98005E9	-76.92789
3.98005E9	-78.28679
3.9801E9	-77.33959
3.9801E9	-82.84597
3.98015E9	-77.22555
3.98015E9	-82.8905
3.9802E9	-76.06756
3.9802E9	-77.22555
3.98025E9	-76.40342
3.98025E9	-82.39352
3.9803E9	-74.56077
3.9803E9	-80.02143
3.98035E9	-74.54276
3.98035E9	-80.20494
3.9804E9	-80.20494
3.9804E9	-88.33935
3.98045E9	-75.59846
3.98045E9	-87.8678
3.9805E9	-73.27142
3.9805E9	-75.4
3.98055E9	-69.72919
3.98055E9	-73.27142
3.9806E9	-69.7731
3.9806E9	-71.88207
3.98065E9	-71.88207
3.98065E9	-81.93197
3.9807E9	-76.39968
3.9807E9	-82.177
3.98075E9	-73.72332
3.98075E9	-76.27124
3.9808E9	-73.85245
3.9808E9	-83.95866
3.98085E9	-73.8178
3.98085E9	-82.31628
3.9809E9	-72.5487
3.9809E9	-73.8178
3.98095E9	-72.61464
3.98095E9	-78.4828
3.981E9	-78.85889
3.981E9	-87.0365
3.98105E9	-80.51006
3.98105E9	-86.66149
3.9811E9	-79.63658
3.9811E9	-87.61934
3.98115E9	-76.73568
3.98115E9	-87.23636
3.9812E9	-70.33989
3.9812E9	-76.73568
3.98125E9	-69.68584
3.98125E9	-71.92237
3.9813E9	-71.92237
3.9813E9	-82.66754
3.98135E9	-76.22736
3.98135E9	-81.22113
3.9814E9	-76.63699
3.9814E9	-86.76839
3.98145E9	-85.78086
3.98145E9	-87.45486
3.9815E9	-83.71746
3.9815E9	-85.7306
3.98155E9	-81.42261
3.98155E9	-86.39235
3.9816E9	-75.17947
3.9816E9	-81.42261
3.98165E9	-74.80205
3.98165E9	-79.82532
3.9817E9	-78.78037
3.9817E9	-87.98052
3.98175E9	-71.50633
3.98175E9	-78.42925
3.9818E9	-71.50633
3.9818E9	-80.8981
3.98185E9	-80.21713
3.98185E9	-85.1554
3.9819E9	-71.17219
3.9819E9	-80.21713
3.98195E9	-68.68948
3.98195E9	-71.17219
3.982E9	-68.70189
3.982E9	-72.36527
3.98205E9	-72.36527
3.98205E9	-82.88143
3.9821E9	-79.21114
3.9821E9	-81.71692
3.98215E9	-73.1116
3.98215E9	-81.71692
3.9822E9	-69.64393
3.9822E9	-73.1116
3.98225E9	-69.9113
3.98225E9	-73.43106
3.9823E9	-73.43106
3.9823E9	-83.60638
3.98235E9	-74.45753
3.98235E9	-81.76975
3.9824E9	-75.33894
3.9824E9	-82.56478
3.98245E9	-77.44172
3.98245E9	-80.83897
3.9825E9	-71.42877
3.9825E9	-78.592
3.98255E9	-71.7912
3.98255E9	-75.4722
3.9826E9	-73.86705
3.9826E9	-75.46196
3.98265E9	-75.46196
3.98265E9	-79.73741
3.9827E9	-72.63007
3.9827E9	-78.71685
3.98275E9	-72.54196
3.98275E9	-81.51547
3.9828E9	-81.06456
3.9828E9	-81.82613
3.98285E9	-81.52323
3.98285E9	-82.47858
3.9829E9	-72.82243
3.9829E9	-81.52323
3.98295E9	-69.25741
3.98295E9	-72.82243
3.983E9	-69.26094
3.983E9	-69.9102
3.98305E9	-69.9102
3.98305E9	-70.73437
3.9831E9	-70.09755
3.9831E9	-70.67783
3.98315E9	-70.21633
3.98315E9	-72.67303
3.9832E9	-72.67303
3.9832E9	-77.54519
3.98325E9	-72.54503
3.98325E9	-77.54834
3.9833E9	-72.50846
3.9833E9	-80.76705
3.98335E9	-69.75582
3.98335E9	-80.75437
3.9834E9	-67.77554
3.9834E9	-69.75582
3.98345E9	-68.52861
3.98345E9	-75.61544
3.9835E9	-75.9537
3.9835E9	-82.01312
3.98355E9	-75.4273
3.98355E9	-78.1179
3.9836E9	-75.90766
3.9836E9	-76.99233
3.98365E9	-75.95568
3.98365E9	-76.55464
3.9837E9	-76.55464
3.9837E9	-83.99764
3.98375E9	-74.88744
3.98375E9	-84.47164
3.9838E9	-73.49713
3.9838E9	-77.96471
3.98385E9	-77.96471
3.98385E9	-87.4708
3.9839E9	-75.75748
3.9839E9	-79.8815
3.98395E9	-75.38722
3.98395E9	-76.21221
3.984E9	-75.96369
3.984E9	-81.6999
3.98405E9	-74.65068
3.98405E9	-79.72385
3.9841E9	-75.03737
3.9841E9	-82.87072
3.98415E9	-82.87072
3.98415E9	-84.05665
3.9842E9	-80.21595
3.9842E9	-83.42481
3.98425E9	-79.89465
3.98425E9	-82.40661
3.9843E9	-78.0464
3.9843E9	-82.37121
3.98435E9	-71.63141
3.98435E9	-78.0464
3.9844E9	-69.5625
3.9844E9	-71.63141
3.98445E9	-70.34975
3.98445E9	-77.22119
3.9845E9	-74.31216
3.9845E9	-76.46945
3.98455E9	-71.69659
3.98455E9	-75.01217
3.9846E9	-71.18043
3.9846E9	-77.22339
3.98465E9	-77.22339
3.98465E9	-83.85134
3.9847E9	-82.42374
3.9847E9	-87.7273
3.98475E9	-82.57383
3.98475E9	-88.02514
3.9848E9	-82.06554
3.9848E9	-82.57383
3.98485E9	-75.0762
3.98485E9	-82.06554
3.9849E9	-73.65489
3.9849E9	-75.54381
3.98495E9	-75.54381
3.98495E9	-83.61013
3.985E9	-74.24501
3.985E9	-83.40075
3.98505E9	-73.01351
3.98505E9	-76.55139
3.9851E9	-76.55139
3.9851E9	-83.23902
3.98515E9	-76.45727
3.98515E9	-83.21099
3.9852E9	-69.15871
3.9852E9	-76.45727
3.98525E9	-68.06238
3.98525E9	-69.59923
3.9853E9	-69.59923
3.9853E9	-72.03975
3.98535E9	-72.03975
3.98535E9	-76.73811
3.9854E9	-76.73811
3.9854E9	-81.99378
3.98545E9	-75.55229
3.98545E9	-79.52496
3.9855E9	-68.27224
3.9855E9	-75.35267
3.98555E9	-67.10195
3.98555E9	-68.27224
3.9856E9	-68.14027
3.9856E9	-79.40044
3.98565E9	-79.40044
3.98565E9	-84.24519
3.9857E9	-74.40681
3.9857E9	-83.63292
3.98575E9	-71.36163
3.98575E9	-74.23393
3.9858E9	-71.6165
3.9858E9	-74.09431
3.98585E9	-68.87544
3.98585E9	-73.32905
3.9859E9	-68.02853
3.9859E9	-70.59865
3.98595E9	-70.59865
3.98595E9	-77.17662
3.986E9	-75.43001
3.986E9	-77.3018
3.98605E9	-68.44464
3.98605E9	-76.36911
3.9861E9	-67.35185
3.9861E9	-68.87133
3.98615E9	-68.87133
3.98615E9	-78.93805
3.9862E9	-73.53965
3.9862E9	-78.73635
3.98625E9	-73.80911
3.98625E9	-87.1245
3.9863E9	-80.51123
3.9863E9	-89.49409
3.98635E9	-76.38958
3.98635E9	-80.51123
3.9864E9	-76.59155
3.9864E9	-79.86021
3.98645E9	-77.78849
3.98645E9	-80.02025
3.9865E9	-77.645
3.9865E9	-89.04611
3.98655E9	-84.10817
3.98655E9	-88.92873
3.9866E9	-76.86579
3.9866E9	-86.5508
3.98665E9	-73.20837
3.98665E9	-76.86579
3.9867E9	-73.03172
3.9867E9	-82.46574
3.98675E9	-71.20036
3.98675E9	-82.08698
3.9868E9	-70.99841
3.9868E9	-73.75874
3.98685E9	-73.73645
3.98685E9	-76.58459
3.9869E9	-76.58459
3.9869E9	-80.65471
3.98695E9	-77.98853
3.98695E9	-80.55487
3.987E9	-76.00186
3.987E9	-83.09
3.98705E9	-69.85742
3.98705E9	-76.00186
3.9871E9	-69.37307
3.9871E9	-71.39228
3.98715E9	-70.88628
3.98715E9	-71.6605
3.9872E9	-70.88628
3.9872E9	-73.54153
3.98725E9	-73.63787
3.98725E9	-78.82575
3.9873E9	-77.94569
3.9873E9	-81.72996
3.98735E9	-74.82147
3.98735E9	-77.94569
3.9874E9	-70.66292
3.9874E9	-74.82147
3.98745E9	-69.86782
3.98745E9	-70.91208
3.9875E9	-70.98443
3.9875E9	-74.50139
3.98755E9	-74.50139
3.98755E9	-79.65238
3.9876E9	-73.74331
3.9876E9	-78.33681
3.98765E9	-73.87878
3.98765E9	-82.27825
3.9877E9	-76.72947
3.9877E9	-82.99605
3.98775E9	-75.78205
3.98775E9	-78.08297
3.9878E9	-78.08297
3.9878E9	-82.85294
3.98785E9	-75.34945
3.98785E9	-80.55268
3.9879E9	-74.77384
3.9879E9	-76.43682
3.98795E9	-69.29054
3.98795E9	-74.77384
3.988E9	-69.01943
3.988E9	-70.41991
3.98805E9	-70.41991
3.98805E9	-71.30476
3.9881E9	-71.30476
3.9881E9	-72.92964
3.98815E9	-72.92964
3.98815E9	-75.32493
3.9882E9	-75.32493
3.9882E9	-77.5381
3.98825E9	-76.60858
3.98825E9	-80.22072
3.9883E9	-80.22072
3.9883E9	-86.26362
3.98835E9	-75.01245
3.98835E9	-85.6277
3.9884E9	-73.69329
3.9884E9	-75.01245
3.98845E9	-74.88838
3.98845E9	-83.96793
3.9885E9	-73.6337
3.9885E9	-81.78007
3.98855E9	-71.87736
3.98855E9	-73.6337
3.9886E9	-72.4629
3.9886E9	-79.17224
3.98865E9	-79.17224
3.98865E9	-83.15776
3.9887E9	-75.49707
3.9887E9	-79.9551
3.98875E9	-75.94542
3.98875E9	-79.83505
3.9888E9	-73.17741
3.9888E9	-80.40006
3.98885E9	-69.3142
3.98885E9	-73.17741
3.9889E9	-69.52852
3.9889E9	-70.03856
3.98895E9	-69.38365
3.98895E9	-70.71825
3.989E9	-70.78525
3.989E9	-72.083
3.98905E9	-72.083
3.98905E9	-78.95506
3.9891E9	-72.29811
3.9891E9	-78.44758
3.98915E9	-72.29843
3.98915E9	-82.90213
3.9892E9	-71.08553
3.9892E9	-78.81895
3.98925E9	-71.25208
3.98925E9	-75.1471
3.9893E9	-75.04851
3.9893E9	-75.23188
3.98935E9	-70.29879
3.98935E9	-75.04851
3.9894E9	-69.02733
3.9894E9	-71.477
3.98945E9	-71.477
3.98945E9	-75.698
3.9895E9	-72.29863
3.9895E9	-74.0896
3.98955E9	-72.31119
3.98955E9	-73.18303
3.9896E9	-73.18303
3.9896E9	-76.4539
3.98965E9	-71.84833
3.98965E9	-75.36814
3.9897E9	-72.01125
3.9897E9	-84.47452
3.98975E9	-69.75651
3.98975E9	-81.43573
3.9898E9	-69.72926
3.9898E9	-75.91629
3.98985E9	-73.09911
3.98985E9	-75.84984
3.9899E9	-73.02258
3.9899E9	-73.44172
3.98995E9	-73.44172
3.98995E9	-74.89889
3.99E9	-72.8306
3.99E9	-74.37614
3.99005E9	-69.02587
3.99005E9	-72.8306
3.9901E9	-68.43348
3.9901E9	-71.03327
3.99015E9	-71.03327
3.99015E9	-85.98127
3.9902E9	-81.29651
3.9902E9	-84.87994
3.99025E9	-75.02093
3.99025E9	-82.8015
3.9903E9	-74.23118
3.9903E9	-75.30757
3.99035E9	-70.84863
3.99035E9	-75.30287
3.9904E9	-70.75838
3.9904E9	-77.78945
3.99045E9	-77.78945
3.99045E9	-82.55135
3.9905E9	-76.27885
3.9905E9	-81.98646
3.99055E9	-71.17742
3.99055E9	-81.98646
3.9906E9	-68.74548
3.9906E9	-71.17742
3.99065E9	-69.18398
3.99065E9	-72.1666
3.9907E9	-67.41056
3.9907E9	-71.02873
3.99075E9	-67.35013
3.99075E9	-68.18521
3.9908E9	-68.18521
3.9908E9	-78.18228
3.99085E9	-78.18228
3.99085E9	-80.76243
3.9909E9	-80.76243
3.9909E9	-86.52003
3.99095E9	-75.88684
3.99095E9	-86.15173
3.991E9	-70.80427
3.991E9	-75.65407
3.99105E9	-70.854
3.99105E9	-76.89378
3.9911E9	-76.89378
3.9911E9	-80.64945
3.99115E9	-80.64945
3.99115E9	-87.90482
3.9912E9	-81.3335
3.9912E9	-85.78882
3.99125E9	-76.22953
3.99125E9	-81.31022
3.9913E9	-74.72182
3.9913E9	-83.17073
3.99135E9	-71.73593
3.99135E9	-83.72516
3.9914E9	-70.03437
3.9914E9	-71.73593
3.99145E9	-71.22811
3.99145E9	-80.91419
3.9915E9	-77.64625
3.9915E9	-80.95583
3.99155E9	-76.75545
3.99155E9	-77.8676
3.9916E9	-75.77775
3.9916E9	-77.34831
3.99165E9	-73.12583
3.99165E9	-77.94042
3.9917E9	-71.7601
3.9917E9	-75.69309
3.99175E9	-76.11572
3.99175E9	-84.38354
3.9918E9	-68.04139
3.9918E9	-76.30727
3.99185E9	-67.28956
3.99185E9	-68.59341
3.9919E9	-68.59341
3.9919E9	-72.30963
3.99195E9	-70.93254
3.99195E9	-72.38645
3.992E9	-72.6243
3.992E9	-82.04963
3.99205E9	-67.43216
3.99205E9	-73.63891
3.9921E9	-67.64748
3.9921E9	-76.67632
3.99215E9	-73.11569
3.99215E9	-76.66275
3.9922E9	-73.11529
3.9922E9	-81.80383
3.99225E9	-78.57441
3.99225E9	-82.52196
3.9923E9	-78.64657
3.9923E9	-89.44052
3.99235E9	-76.82864
3.99235E9	-88.31435
3.9924E9	-73.20741
3.9924E9	-76.82864
3.99245E9	-74.64814
3.99245E9	-81.96358
3.9925E9	-76.55616
3.9925E9	-81.51302
3.99255E9	-73.90242
3.99255E9	-76.55616
3.9926E9	-73.8869
3.9926E9	-78.86538
3.99265E9	-71.39953
3.99265E9	-77.97937
3.9927E9	-71.39953
3.9927E9	-75.44996
3.99275E9	-75.47539
3.99275E9	-78.98674
3.9928E9	-78.78173
3.9928E9	-81.74717
3.99285E9	-73.29093
3.99285E9	-78.78173
3.9929E9	-73.11638
3.9929E9	-76.35779
3.99295E9	-76.35779
3.99295E9	-80.27225
3.993E9	-71.19348
3.993E9	-78.04376
3.99305E9	-69.24957
3.99305E9	-71.19348
3.9931E9	-69.8373
3.9931E9	-80.53236
3.99315E9	-74.87349
3.99315E9	-80.51544
3.9932E9	-74.87349
3.9932E9	-77.23906
3.99325E9	-77.1872
3.99325E9	-79.29056
3.9933E9	-79.29056
3.9933E9	-82.01669
3.99335E9	-77.85427
3.99335E9	-81.67727
3.9934E9	-70.07693
3.9934E9	-77.85427
3.99345E9	-69.50892
3.99345E9	-72.50926
3.9935E9	-72.79198
3.9935E9	-82.39886
3.99355E9	-69.81744
3.99355E9	-74.47686
3.9936E9	-70.69915
3.9936E9	-78.26615
3.99365E9	-70.66498
3.99365E9	-78.31068
3.9937E9	-68.56078
3.9937E9	-70.66498
3.99375E9	-69.69082
3.99375E9	-77.18166
3.9938E9	-77.18166
3.9938E9	-79.41489
3.99385E9	-73.78687
3.99385E9	-77.39739
3.9939E9	-72.00346
3.9939E9	-77.81968
3.99395E9	-64.00953
3.99395E9	-77.81968
3.994E9	-63.81073
3.994E9	-64.69564
3.99405E9	-57.88433
3.99405E9	-65.58487
3.9941E9	-48.77686
3.9941E9	-57.88433
3.99415E9	-46.1376
3.99415E9	-48.77686
3.9942E9	-46.10445
3.9942E9	-48.47056
3.99425E9	-47.24748
3.99425E9	-49.68317
3.9943E9	-43.0082
3.9943E9	-47.24748
3.99435E9	-42.99409
3.99435E9	-46.78797
3.9944E9	-42.22237
3.9944E9	-47.31057
3.99445E9	-37.59971
3.99445E9	-42.22237
3.9945E9	-37.03648
3.9945E9	-39.41286
3.99455E9	-33.33761
3.99455E9	-37.03648
3.9946E9	-33.82023
3.9946E9	-37.45684
3.99465E9	-31.33309
3.99465E9	-35.63624
3.9947E9	-31.24424
3.9947E9	-32.48982
3.99475E9	-32.55917
3.99475E9	-37.28111
3.9948E9	-37.28111
3.9948E9	-42.15516
3.99485E9	-38.31578
3.99485E9	-42.17473
3.9949E9	-37.69209
3.9949E9	-45.1318
3.99495E9	-33.27356
3.99495E9	-37.69209
3.995E9	-33.57598
3.995E9	-35.98919
3.99505E9	-35.98919
3.99505E9	-46.44053
3.9951E9	-36.68522
3.9951E9	-46.31708
3.99515E9	-31.09446
3.99515E9	-36.68522
3.9952E9	-31.1856
3.9952E9	-36.16911
3.99525E9	-35.2869
3.99525E9	-36.18888
3.9953E9	-35.37938
3.9953E9	-38.6659
3.99535E9	-38.6659
3.99535E9	-42.65365
3.9954E9	-38.91656
3.9954E9	-43.92077
3.99545E9	-37.03339
3.99545E9	-38.91656
3.9955E9	-38.60643
3.9955E9	-44.83158
3.99555E9	-42.54675
3.99555E9	-44.83773
3.9956E9	-42.48522
3.9956E9	-44.63863
3.99565E9	-44.63863
3.99565E9	-52.78184
3.9957E9	-51.89121
3.9957E9	-55.71894
3.99575E9	-48.21101
3.99575E9	-51.71017
3.9958E9	-48.26505
3.9958E9	-54.41367
3.99585E9	-54.41367
3.99585E9	-61.7795
3.9959E9	-57.62528
3.9959E9	-61.71524
3.99595E9	-57.50005
3.99595E9	-60.82671
3.996E9	-60.86868
3.996E9	-64.47772
3.99605E9	-64.47772
3.99605E9	-75.83338
3.9961E9	-69.82815
3.9961E9	-75.22517
3.99615E9	-67.74219
3.99615E9	-69.82815
3.9962E9	-67.67665
3.9962E9	-78.56246
3.99625E9	-78.77326
3.99625E9	-80.95663
3.9963E9	-78.07653
3.9963E9	-82.43858
3.99635E9	-78.06854
3.99635E9	-83.12847
3.9964E9	-74.04187
3.9964E9	-82.99585
3.99645E9	-72.14952
3.99645E9	-74.04187
3.9965E9	-71.3659
3.9965E9	-72.1288
3.99655E9	-71.80457
3.99655E9	-77.52991
3.9966E9	-76.34238
3.9966E9	-78.18401
3.99665E9	-74.17846
3.99665E9	-76.34238
3.9967E9	-73.84409
3.9967E9	-75.90178
3.99675E9	-73.20354
3.99675E9	-77.92865
3.9968E9	-76.45483
3.9968E9	-81.15695
3.99685E9	-67.93881
3.99685E9	-76.45483
3.9969E9	-67.91065
3.9969E9	-75.95414
3.99695E9	-75.95414
3.99695E9	-83.18664
3.997E9	-72.92393
3.997E9	-77.92508
3.99705E9	-73.25972
3.99705E9	-77.6038
3.9971E9	-77.6038
3.9971E9	-83.03845
3.99715E9	-77.09202
3.99715E9	-80.02588
3.9972E9	-77.80759
3.9972E9	-79.66697
3.99725E9	-76.54922
3.99725E9	-80.67872
3.9973E9	-73.16696
3.9973E9	-82.89968
3.99735E9	-68.89281
3.99735E9	-73.16696
3.9974E9	-69.04459
3.9974E9	-75.92978
3.99745E9	-75.92978
3.99745E9	-82.83061
3.9975E9	-70.75423
3.9975E9	-77.63946
3.99755E9	-66.43796
3.99755E9	-70.75423
3.9976E9	-65.19709
3.9976E9	-66.43796
3.99765E9	-66.11996
3.99765E9	-73.87344
3.9977E9	-73.87344
3.9977E9	-75.70351
3.99775E9	-73.30502
3.99775E9	-74.35729
3.9978E9	-74.35729
3.9978E9	-74.99523
3.99785E9	-74.424
3.99785E9	-75.53147
3.9979E9	-75.53147
3.9979E9	-79.86175
3.99795E9	-78.74451
3.99795E9	-84.60935
3.998E9	-73.64793
3.998E9	-85.01049
3.99805E9	-73.22766
3.99805E9	-75.87861
3.9981E9	-69.27241
3.9981E9	-74.94611
3.99815E9	-69.28517
3.99815E9	-73.86072
3.9982E9	-73.86072
3.9982E9	-76.08773
3.99825E9	-76.11734
3.99825E9	-79.55069
3.9983E9	-72.6831
3.9983E9	-78.71951
3.99835E9	-70.12366
3.99835E9	-72.6831
3.9984E9	-71.27763
3.9984E9	-80.61986
3.99845E9	-72.53702
3.99845E9	-80.53631
3.9985E9	-71.43657
3.9985E9	-72.41629
3.99855E9	-69.65926
3.99855E9	-71.81327
3.9986E9	-67.20595
3.9986E9	-69.65926
3.99865E9	-66.56481
3.99865E9	-67.20595
3.9987E9	-66.8991
3.9987E9	-69.71532
3.99875E9	-69.86786
3.99875E9	-78.99878
3.9988E9	-71.49166
3.9988E9	-78.84459
3.99885E9	-67.92488
3.99885E9	-71.49166
3.9989E9	-67.89607
3.9989E9	-68.73578
3.99895E9	-68.73578
3.99895E9	-74.91886
3.999E9	-71.75847
3.999E9	-76.49648
3.99905E9	-65.68332
3.99905E9	-71.75847
3.9991E9	-65.56092
3.9991E9	-71.07063
3.99915E9	-71.07063
3.99915E9	-81.16416
3.9992E9	-71.45221
3.9992E9	-75.27069
3.99925E9	-67.38893
3.99925E9	-73.51018
3.9993E9	-60.14183
3.9993E9	-73.37092
3.99935E9	-50.99599
3.99935E9	-60.14183
3.9994E9	-42.51128
3.9994E9	-50.99599
3.99945E9	-34.94801
3.99945E9	-42.51128
3.9995E9	-27.9682
3.9995E9	-34.77182
3.99955E9	-21.98488
3.99955E9	-27.9682
3.9996E9	-16.67392
3.9996E9	-21.98488
3.99965E9	-12.22286
3.99965E9	-16.67392
3.9997E9	-8.48815
3.9997E9	-12.22286
3.99975E9	-5.37888
3.99975E9	-8.40542
3.9998E9	-3.04569
3.9998E9	-5.37888
3.99985E9	-1.35321
3.99985E9	-3.04569
3.9999E9	-0.355
3.9999E9	-1.35321
3.99995E9	-0.001
3.99995E9	-0.355
4E9	0
4E9	-0.29332
4.00005E9	-0.29332
4.00005E9	-1.22101
4.0001E9	-1.22101
4.0001E9	-2.83899
4.00015E9	-2.83899
4.00015E9	-5.05762
4.0002E9	-5.05762
4.0002E9	-7.94358
4.00025E9	-8.02248
4.00025E9	-11.63696
4.0003E9	-11.63696
4.0003E9	-15.95402
4.00035E9	-15.95402
4.00035E9	-21.05835
4.0004E9	-21.05835
4.0004E9	-26.8726
4.00045E9	-26.8726
4.00045E9	-33.56806
4.0005E9	-33.7362
4.0005E9	-40.91814
4.00055E9	-40.91814
4.00055E9	-48.80041
4.0006E9	-48.80041
4.0006E9	-59.03788
4.00065E9	-59.03788
4.00065E9	-69.91789
4.0007E9	-68.32607
4.0007E9	-77.97307
4.00075E9	-77.44986
4.00075E9	-81.70003
4.0008E9	-70.54856
4.0008E9	-81.12016
4.00085E9	-68.55263
4.00085E9	-71.5747
4.0009E9	-71.5747
4.0009E9	-74.51646
4.00095E9	-74.51478
4.00095E9	-75.53098
4.001E9	-72.30168
4.001E9	-74.39636
4.00105E9	-73.58073
4.00105E9	-83.42037
4.0011E9	-73.131
4.0011E9	-79.69188
4.00115E9	-70.02285
4.00115E9	-73.131
4.0012E9	-70.99886
4.0012E9	-79.06812
4.00125E9	-75.28255
4.00125E9	-77.84675
4.0013E9	-75.69747
4.0013E9	-80.74956
4.00135E9	-80.07075
4.00135E9	-82.34079
4.0014E9	-80.11198
4.0014E9	-84.17432
4.00145E9	-78.07043
4.00145E9	-84.22473
4.0015E9	-75.03834
4.0015E9	-77.8534
4.00155E9	-73.39275
4.00155E9	-75.48507
4.0016E9	-72.97274
4.0016E9	-76.91913
4.00165E9	-76.91913
4.00165E9	-79.6437
4.0017E9	-72.44705
4.0017E9	-79.39108
4.00175E9	-71.76788
4.00175E9	-75.19477
4.0018E9	-75.19477
4.0018E9	-77.71788
4.00185E9	-70.99481
4.00185E9	-76.92315
4.0019E9	-70.62664
4.0019E9	-72.20516
4.00195E9	-72.20516
4.00195E9	-73.84385
4.002E9	-70.67366
4.002E9	-74.52057
4.00205E9	-68.85033
4.00205E9	-70.67366
4.0021E9	-68.18265
4.0021E9	-69.05852
4.00215E9	-68.50194
4.00215E9	-80.0532
4.0022E9	-71.53519
4.0022E9	-79.89165
4.00225E9	-70.58082
4.00225E9	-75.65313
4.0023E9	-75.65313
4.0023E9	-79.6517
4.00235E9	-75.26285
4.00235E9	-76.37126
4.0024E9	-75.21587
4.0024E9	-76.39031
4.00245E9	-75.98485
4.00245E9	-76.6349
4.0025E9	-72.13663
4.0025E9	-75.95245
4.00255E9	-70.69749
4.00255E9	-72.68956
4.0026E9	-72.68956
4.0026E9	-76.2751
4.00265E9	-75.6783
4.00265E9	-78.82724
4.0027E9	-77.68343
4.0027E9	-85.15313
4.00275E9	-72.95402
4.00275E9	-77.34871
4.0028E9	-75.15171
4.0028E9	-81.83286
4.00285E9	-75.84471
4.00285E9	-77.20013
4.0029E9	-75.83932
4.0029E9	-79.58957
4.00295E9	-73.8334
4.00295E9	-79.07849
4.003E9	-72.26464
4.003E9	-78.50559
4.00305E9	-70.77201
4.00305E9	-73.25738
4.0031E9	-73.25738
4.0031E9	-78.67545
4.00315E9	-73.28231
4.00315E9	-78.2207
4.0032E9	-73.29389
4.0032E9	-78.65894
4.00325E9	-74.23541
4.00325E9	-77.67908
4.0033E9	-75.42482
4.0033E9	-88.44776
4.00335E9	-81.71288
4.00335E9	-89.95381
4.0034E9	-76.47396
4.0034E9	-81.71288
4.00345E9	-75.18536
4.00345E9	-78.54767
4.0035E9	-75.17565
4.0035E9	-79.18522
4.00355E9	-75.73762
4.00355E9	-79.37885
4.0036E9	-74.38713
4.0036E9	-75.73762
4.00365E9	-72.5643
4.00365E9	-75.1102
4.0037E9	-70.41316
4.0037E9	-72.5643
4.00375E9	-70.4471
4.00375E9	-74.7053
4.0038E9	-74.7053
4.0038E9	-79.10122
4.00385E9	-76.92061
4.00385E9	-81.66735
4.0039E9	-71.50727
4.0039E9	-80.28686
4.00395E9	-71.41983
4.00395E9	-74.02288
4.004E9	-74.11462
4.004E9	-74.77721
4.00405E9	-74.76265
4.00405E9	-80.93716
4.0041E9	-80.93716
4.0041E9	-86.10547
4.00415E9	-82.24983
4.00415E9	-86.09727
4.0042E9	-75.17645
4.0042E9	-86.21457
4.00425E9	-73.45715
4.00425E9	-75.06163
4.0043E9	-72.75568
4.0043E9	-74.70605
4.00435E9	-74.70605
4.00435E9	-79.62159
4.0044E9	-74.60241
4.0044E9	-78.78395
4.00445E9	-74.23694
4.00445E9	-80.16929
4.0045E9	-70.77902
4.0045E9	-74.00248
4.00455E9	-69.8507
4.00455E9	-70.77902
4.0046E9	-69.99254
4.0046E9	-73.97709
4.00465E9	-73.97709
4.00465E9	-76.19631
4.0047E9	-73.96412
4.0047E9	-76.82822
4.00475E9	-68.52776
4.00475E9	-73.79337
4.0048E9	-68.44833
4.0048E9	-75.15983
4.00485E9	-75.15983
4.00485E9	-78.7231
4.0049E9	-69.77335
4.0049E9	-76.43091
4.00495E9	-68.40706
4.00495E9	-69.77335
4.005E9	-69.00422
4.005E9	-70.22133
4.00505E9	-68.52042
4.00505E9	-69.90509
4.0051E9	-69.90509
4.0051E9	-81.71819
4.00515E9	-81.71819
4.00515E9	-87.83917
4.0052E9	-75.19803
4.0052E9	-81.96937
4.00525E9	-75.33839
4.00525E9	-87.20191
4.0053E9	-76.74955
4.0053E9	-83.74377
4.00535E9	-71.93566
4.00535E9	-76.74955
4.0054E9	-71.01796
4.0054E9	-71.93566
4.00545E9	-71.31506
4.00545E9	-74.77311
4.0055E9	-72.04038
4.0055E9	-75.39398
4.00555E9	-70.66128
4.00555E9	-75.31241
4.0056E9	-72.90582
4.0056E9	-78.10005
4.00565E9	-72.03635
4.00565E9	-73.05114
4.0057E9	-73.05114
4.0057E9	-73.90407
4.00575E9	-72.40923
4.00575E9	-74.0238
4.0058E9	-70.88085
4.0058E9	-72.40923
4.00585E9	-71.66038
4.00585E9	-76.62716
4.0059E9	-76.62716
4.0059E9	-80.27555
4.00595E9	-78.37991
4.00595E9	-84.07401
4.006E9	-74.8921
4.006E9	-82.50116
4.00605E9	-74.90845
4.00605E9	-77.44139
4.0061E9	-77.38665
4.0061E9	-82.27755
4.00615E9	-75.89047
4.00615E9	-83.94659
4.0062E9	-74.22671
4.0062E9	-77.96619
4.00625E9	-76.03617
4.00625E9	-82.97628
4.0063E9	-73.97474
4.0063E9	-77.11834
4.00635E9	-77.11834
4.00635E9	-81.00164
4.0064E9	-75.9672
4.0064E9	-78.35967
4.00645E9	-73.9097
4.00645E9	-75.9672
4.0065E9	-73.65251
4.0065E9	-76.95671
4.00655E9	-72.81311
4.00655E9	-79.08466
4.0066E9	-74.36889
4.0066E9	-84.55582
4.00665E9	-71.07776
4.00665E9	-74.36889
4.0067E9	-72.87621
4.0067E9	-75.47214
4.00675E9	-68.42538
4.00675E9	-75.04035
4.0068E9	-67.82835
4.0068E9	-70.82282
4.00685E9	-70.82282
4.00685E9	-76.0461
4.0069E9	-76.0461
4.0069E9	-89.79012
4.00695E9	-81.28576
4.00695E9	-88.95162
4.007E9	-78.70867
4.007E9	-83.51838
4.00705E9	-74.63041
4.00705E9	-78.70867
4.0071E9	-68.38539
4.0071E9	-74.63041
4.00715E9	-68.34624
4.00715E9	-71.24603
4.0072E9	-71.24603
4.0072E9	-72.00908
4.00725E9	-72.06122
4.00725E9	-74.69573
4.0073E9	-73.81631
4.0073E9	-74.46085
4.00735E9	-74.42519
4.00735E9	-75.06239
4.0074E9	-71.51413
4.0074E9	-75.29629
4.00745E9	-69.57708
4.00745E9	-71.51413
4.0075E9	-71.36197
4.0075E9	-76.338
4.00755E9	-72.63802
4.00755E9	-75.30627
4.0076E9	-75.30627
4.0076E9	-84.08848
4.00765E9	-78.45947
4.00765E9	-83.46328
4.0077E9	-78.24495
4.0077E9	-82.67014
4.00775E9	-75.30418
4.00775E9	-86.5396
4.0078E9	-69.92729
4.0078E9	-75.30418
4.00785E9	-69.83594
4.00785E9	-75.90358
4.0079E9	-75.90358
4.0079E9	-88.05945
4.00795E9	-80.7391
4.00795E9	-84.4871
4.008E9	-74.81038
4.008E9	-87.09935
4.00805E9	-69.64383
4.00805E9	-74.81038
4.0081E9	-69.9725
4.0081E9	-79.90933
4.00815E9	-75.84117
4.00815E9	-81.02834
4.0082E9	-73.47718
4.0082E9	-75.84117
4.00825E9	-74.63447
4.00825E9	-78.02072
4.0083E9	-71.97234
4.0083E9	-74.63447
4.00835E9	-70.12359
4.00835E9	-72.297
4.0084E9	-66.13662
4.0084E9	-70.12359
4.00845E9	-65.96511
4.00845E9	-69.39285
4.0085E9	-69.58031
4.0085E9	-71.58845
4.00855E9	-69.92258
4.00855E9	-70.45317
4.0086E9	-70.00095
4.0086E9	-82.53207
4.00865E9	-78.17598
4.00865E9	-83.44844
4.0087E9	-78.6184
4.0087E9	-86.0979
4.00875E9	-73.60548
4.00875E9	-78.34602
4.0088E9	-73.9397
4.0088E9	-82.2823
4.00885E9	-82.2823
4.00885E9	-86.72638
4.0089E9	-81.34018
4.0089E9	-84.41215
4.00895E9	-79.17078
4.00895E9	-81.75702
4.009E9	-78.32096
4.009E9	-83.31179
4.00905E9	-74.29073
4.00905E9	-78.32096
4.0091E9	-73.0534
4.0091E9	-75.12172
4.00915E9	-70.71275
4.00915E9	-73.0534
4.0092E9	-70.86472
4.0092E9	-72.57182
4.00925E9	-66.69273
4.00925E9	-70.72818
4.0093E9	-66.67991
4.0093E9	-68.77098
4.00935E9	-68.77098
4.00935E9	-82.91379
4.0094E9	-76.00928
4.0094E9	-82.91379
4.00945E9	-69.73385
4.00945E9	-76.00928
4.0095E9	-66.80041
4.0095E9	-69.56461
4.00955E9	-67.41118
4.00955E9	-69.2873
4.0096E9	-68.93271
4.0096E9	-71.42187
4.00965E9	-71.42187
4.00965E9	-76.20567
4.0097E9	-74.27814
4.0097E9	-76.25499
4.00975E9	-74.30196
4.00975E9	-77.4047
4.0098E9	-75.2657
4.0098E9	-77.32517
4.00985E9	-75.8025
4.00985E9	-79.76616
4.0099E9	-72.51601
4.0099E9	-77.55869
4.00995E9	-69.59095
4.00995E9	-72.51601
4.01E9	-67.3961
4.01E9	-69.50113
4.01005E9	-67.5959
4.01005E9	-71.74201
4.0101E9	-71.74201
4.0101E9	-77.43899
4.01015E9	-77.43899
4.01015E9	-85.18454
4.0102E9	-78.51362
4.0102E9	-85.52638
4.01025E9	-71.43359
4.01025E9	-83.24975
4.0103E9	-71.0356
4.0103E9	-73.58433
4.01035E9	-73.43579
4.01035E9	-74.89917
4.0104E9	-71.3533
4.0104E9	-73.43579
4.01045E9	-71.33203
4.01045E9	-72.33385
4.0105E9	-72.41657
4.0105E9	-78.05922
4.01055E9	-75.45888
4.01055E9	-78.07026
4.0106E9	-74.343
4.0106E9	-75.45888
4.01065E9	-72.51893
4.01065E9	-74.82269
4.0107E9	-71.98906
4.0107E9	-74.01264
4.01075E9	-74.10935
4.01075E9	-77.39805
4.0108E9	-72.8901
4.0108E9	-77.56274
4.01085E9	-71.95049
4.01085E9	-78.42006
4.0109E9	-78.08364
4.0109E9	-81.95252
4.01095E9	-76.05082
4.01095E9	-78.08364
4.011E9	-76.38204
4.011E9	-86.74981
4.01105E9	-73.53103
4.01105E9	-84.45844
4.0111E9	-72.0529
4.0111E9	-73.63294
4.01115E9	-73.63294
4.01115E9	-81.25048
4.0112E9	-71.33428
4.0112E9	-79.61053
4.01125E9	-69.01226
4.01125E9	-71.22841
4.0113E9	-67.37925
4.0113E9	-69.01226
4.01135E9	-67.68781
4.01135E9	-76.80193
4.0114E9	-76.80193
4.0114E9	-81.09596
4.01145E9	-72.34188
4.01145E9	-78.80639
4.0115E9	-72.28107
4.0115E9	-79.09064
4.01155E9	-74.11326
4.01155E9	-78.92608
4.0116E9	-74.18555
4.0116E9	-81.11687
4.01165E9	-81.11687
4.01165E9	-86.57854
4.0117E9	-81.17651
4.0117E9	-85.29554
4.01175E9	-81.87848
4.01175E9	-86.7928
4.0118E9	-74.19086
4.0118E9	-82.42885
4.01185E9	-73.81122
4.01185E9	-78.53556
4.0119E9	-72.94793
4.0119E9	-79.56481
4.01195E9	-69.17128
4.01195E9	-72.94793
4.012E9	-69.31146
4.012E9	-70.53756
4.01205E9	-69.91899
4.01205E9	-70.45917
4.0121E9	-70.38974
4.0121E9	-75.01926
4.01215E9	-75.01926
4.01215E9	-78.97746
4.0122E9	-78.4708
4.0122E9	-84.44929
4.01225E9	-78.07509
4.01225E9	-86.28998
4.0123E9	-74.7991
4.0123E9	-78.07509
4.01235E9	-75.30279
4.01235E9	-79.73954
4.0124E9	-70.47373
4.0124E9	-75.30279
4.01245E9	-71.11842
4.01245E9	-78.25114
4.0125E9	-69.47803
4.0125E9	-74.89663
4.01255E9	-69.56752
4.01255E9	-72.40626
4.0126E9	-72.40626
4.0126E9	-78.35691
4.01265E9	-67.71984
4.01265E9	-75.5148
4.0127E9	-65.98679
4.0127E9	-67.71984
4.01275E9	-67.28297
4.01275E9	-74.54046
4.0128E9	-74.54046
4.0128E9	-82.40676
4.01285E9	-76.99704
4.01285E9	-83.09631
4.0129E9	-70.84898
4.0129E9	-76.99704
4.01295E9	-70.37427
4.01295E9	-70.84898
4.013E9	-70.75118
4.013E9	-73.30363
4.01305E9	-73.30363
4.01305E9	-76.51536
4.0131E9	-73.76282
4.0131E9	-76.20916
4.01315E9	-73.71206
4.01315E9	-74.92662
4.0132E9	-74.92662
4.0132E9	-81.26758
4.01325E9	-81.32973
4.01325E9	-92.70741
4.0133E9	-85.06315
4.0133E9	-92.70741
4.01335E9	-81.29407
4.01335E9	-89.14663
4.0134E9	-77.25885
4.0134E9	-82.3945
4.01345E9	-76.68647
4.01345E9	-84.84801
4.0135E9	-75.54915
4.0135E9	-76.57661
4.01355E9	-75.06168
4.01355E9	-77.6003
4.0136E9	-77.6003
4.0136E9	-82.93607
4.01365E9	-77.79595
4.01365E9	-79.31732
4.0137E9	-77.09059
4.0137E9	-78.22157
4.01375E9	-73.54139
4.01375E9	-77.88863
4.0138E9	-67.23938
4.0138E9	-73.54139
4.01385E9	-67.23938
4.01385E9	-74.29943
4.0139E9	-74.29943
4.0139E9	-77.71048
4.01395E9	-71.89532
4.01395E9	-76.23152
4.014E9	-70.35156
4.014E9	-71.82038
4.01405E9	-70.57609
4.01405E9	-79.46349
4.0141E9	-79.46349
4.0141E9	-87.69082
4.01415E9	-78.54828
4.01415E9	-84.91163
4.0142E9	-76.63349
4.0142E9	-84.53102
4.01425E9	-70.87821
4.01425E9	-76.30318
4.0143E9	-70.90069
4.0143E9	-73.45265
4.01435E9	-72.71065
4.01435E9	-74.21002
4.0144E9	-72.12711
4.0144E9	-74.59933
4.01445E9	-74.59933
4.01445E9	-85.96131
4.0145E9	-82.1677
4.0145E9	-85.02588
4.01455E9	-76.07866
4.01455E9	-82.1677
4.0146E9	-73.98261
4.0146E9	-76.07866
4.01465E9	-67.67239
4.01465E9	-73.98261
4.0147E9	-67.1416
4.0147E9	-69.09854
4.01475E9	-69.21891
4.01475E9	-76.61558
4.0148E9	-76.61558
4.0148E9	-88.6
4.01485E9	-76.22355
4.01485E9	-88.6
4.0149E9	-71.04356
4.0149E9	-76.22355
4.01495E9	-71.03239
4.01495E9	-76.60722
4.015E9	-76.84825
4.015E9	-82.90024
4.01505E9	-71.78091
4.01505E9	-80.79869
4.0151E9	-69.07619
4.0151E9	-71.78091
4.01515E9	-69.07619
4.01515E9	-72.27774
4.0152E9	-72.27774
4.0152E9	-74.02429
4.01525E9	-69.11294
4.01525E9	-72.93303
4.0153E9	-68.13193
4.0153E9	-69.19534
4.01535E9	-66.38893
4.01535E9	-68.13193
4.0154E9	-67.0194
4.0154E9	-74.03379
4.01545E9	-74.03379
4.01545E9	-76.29007
4.0155E9	-71.73579
4.0155E9	-75.01799
4.01555E9	-71.8338
4.01555E9	-73.28842
4.0156E9	-72.89518
4.0156E9	-73.23459
4.01565E9	-72.84945
4.01565E9	-73.58428
4.0157E9	-73.58428
4.0157E9	-77.92088
4.01575E9	-72.05806
4.01575E9	-77.27827
4.0158E9	-71.38733
4.0158E9	-73.58725
4.01585E9	-73.58725
4.01585E9	-75.91365
4.0159E9	-74.76919
4.0159E9	-75.98782
4.01595E9	-73.65105
4.01595E9	-74.76919
4.016E9	-74.01614
4.016E9	-78.48748
4.01605E9	-76.49498
4.01605E9	-78.71195
4.0161E9	-72.87508
4.0161E9	-76.49498
4.01615E9	-71.59099
4.01615E9	-72.87508
4.0162E9	-67.53746
4.0162E9	-71.59099
4.01625E9	-66.3275
4.01625E9	-67.45924
4.0163E9	-66.61423
4.0163E9	-73.89263
4.01635E9	-73.89263
4.01635E9	-76.35906
4.0164E9	-73.98926
4.0164E9	-81.24986
4.01645E9	-73.42345
4.01645E9	-81.26743
4.0165E9	-71.22449
4.0165E9	-73.29417
4.01655E9	-71.31047
4.01655E9	-74.66381
4.0166E9	-74.66381
4.0166E9	-83.67968
4.01665E9	-76.09608
4.01665E9	-83.72532
4.0167E9	-67.92444
4.0167E9	-76.09608
4.01675E9	-65.91502
4.01675E9	-67.77004
4.0168E9	-67.55958
4.0168E9	-76.83795
4.01685E9	-75.45093
4.01685E9	-78.77657
4.0169E9	-76.43074
4.0169E9	-85.33867
4.01695E9	-72.88824
4.01695E9	-76.43074
4.017E9	-76.64741
4.017E9	-80.61361
4.01705E9	-76.52003
4.01705E9	-85.84599
4.0171E9	-73.43372
4.0171E9	-76.52003
4.01715E9	-72.32797
4.01715E9	-73.43372
4.0172E9	-71.80643
4.0172E9	-72.32797
4.01725E9	-71.78303
4.01725E9	-77.18395
4.0173E9	-71.3686
4.0173E9	-77.47606
4.01735E9	-71.10231
4.01735E9	-78.40984
4.0174E9	-75.78169
4.0174E9	-81.43212
4.01745E9	-74.39865
4.01745E9	-79.00262
4.0175E9	-73.28196
4.0175E9	-79.47405
4.01755E9	-68.82031
4.01755E9	-73.28196
4.0176E9	-68.6672
4.0176E9	-75.22662
4.01765E9	-70.45231
4.01765E9	-77.48817
4.0177E9	-69.01969
4.0177E9	-75.55708
4.01775E9	-71.22874
4.01775E9	-78.23928
4.0178E9	-70.82914
4.0178E9	-72.56557
4.01785E9	-72.36445
4.01785E9	-73.47507
4.0179E9	-70.88357
4.0179E9	-72.36445
4.01795E9	-70.64964
4.01795E9	-71.24336
4.018E9	-70.32527
4.018E9	-71.23233
4.01805E9	-71.23233
4.01805E9	-79.03822
4.0181E9	-78.67523
4.0181E9	-81.74355
4.01815E9	-68.3681
4.01815E9	-78.67523
4.0182E9	-65.19058
4.0182E9	-68.3681
4.01825E9	-65.53487
4.01825E9	-76.33347
4.0183E9	-76.33347
4.0183E9	-88.4543
4.01835E9	-72.60559
4.01835E9	-87.29868
4.0184E9	-70.30787
4.0184E9	-72.60559
4.01845E9	-71.39388
4.01845E9	-76.80975
4.0185E9	-73.98374
4.0185E9	-76.5874
4.01855E9	-74.52043
4.01855E9	-83.11613
4.0186E9	-73.66659
4.0186E9	-79.2607
4.01865E9	-73.59042
4.01865E9	-76.06591
4.0187E9	-76.06591
4.0187E9	-79.24871
4.01875E9	-78.58321
4.01875E9	-79.85522
4.0188E9	-73.35096
4.0188E9	-78.58321
4.01885E9	-71.02224
4.01885E9	-73.35096
4.0189E9	-72.03187
4.0189E9	-79.4207
4.01895E9	-75.04061
4.01895E9	-77.09181
4.019E9	-76.09493
4.019E9	-76.791
4.01905E9	-76.791
4.01905E9	-90.86814
4.0191E9	-74.31146
4.0191E9	-89.34733
4.01915E9	-73.22465
4.01915E9	-75.13273
4.0192E9	-75.13273
4.0192E9	-78.78891
4.01925E9	-75.05972
4.01925E9	-78.18637
4.0193E9	-73.7293
4.0193E9	-75.05972
4.01935E9	-73.74684
4.01935E9	-81.15191
4.0194E9	-72.49751
4.0194E9	-80.74954
4.01945E9	-72.41084
4.01945E9	-79.52446
4.0195E9	-79.63954
4.0195E9	-82.64822
4.01955E9	-78.05838
4.01955E9	-80.48136
4.0196E9	-77.02434
4.0196E9	-81.43507
4.01965E9	-76.10902
4.01965E9	-80.9094
4.0197E9	-72.72182
4.0197E9	-81.29102
4.01975E9	-70.0732
4.01975E9	-72.52637
4.0198E9	-70.48529
4.0198E9	-70.74104
4.01985E9	-70.62656
4.01985E9	-78.54678
4.0199E9	-75.53293
4.0199E9	-78.63922
4.01995E9	-75.76295
4.01995E9	-80.31066
4.02E9	-71.69775
4.02E9	-79.71954
4.02005E9	-67.80672
4.02005E9	-71.69775
4.0201E9	-67.80672
4.0201E9	-71.29826
4.02015E9	-71.29826
4.02015E9	-75.44681
4.0202E9	-75.43298
4.0202E9	-76.71163
4.02025E9	-73.15892
4.02025E9	-76.69579
4.0203E9	-73.15066
4.0203E9	-74.53292
4.02035E9	-74.53292
4.02035E9	-76.08065
4.0204E9	-74.52867
4.0204E9	-76.08279
4.02045E9	-72.9982
4.02045E9	-74.52867
4.0205E9	-74.3685
4.0205E9	-76.50772
4.02055E9	-73.9339
4.02055E9	-75.94796
4.0206E9	-74.40463
4.0206E9	-82.14109
4.02065E9	-72.209
4.02065E9	-79.08243
4.0207E9	-71.36668
4.0207E9	-74.45695
4.02075E9	-74.78823
4.02075E9	-80.55443
4.0208E9	-70.59485
4.0208E9	-76.47076
4.02085E9	-70.48423
4.02085E9	-71.04202
4.0209E9	-71.04202
4.0209E9	-74.89233
4.02095E9	-74.89233
4.02095E9	-76.43773
4.021E9	-74.89972
4.021E9	-76.07676
4.02105E9	-74.41887
4.02105E9	-76.86582
4.0211E9	-76.86582
4.0211E9	-83.01731
4.02115E9	-74.01335
4.02115E9	-82.48678
4.0212E9	-72.64613
4.0212E9	-74.27879
4.02125E9	-72.58056
4.02125E9	-74.79499
4.0213E9	-72.57434
4.0213E9	-83.61884
4.02135E9	-83.61884
4.02135E9	-88.05623
4.0214E9	-74.13948
4.0214E9	-83.93028
4.02145E9	-74.09638
4.02145E9	-83.57716
4.0215E9	-76.91467
4.0215E9	-80.43561
4.02155E9	-77.52005
4.02155E9	-80.73103
4.0216E9	-77.52005
4.0216E9	-83.12017
4.02165E9	-72.83145
4.02165E9	-80.01008
4.0217E9	-72.78112
4.0217E9	-73.39518
4.02175E9	-73.14181
4.02175E9	-74.07035
4.0218E9	-71.68475
4.0218E9	-74.24656
4.02185E9	-68.27119
4.02185E9	-71.68475
4.0219E9	-68.30432
4.0219E9	-71.30171
4.02195E9	-71.30171
4.02195E9	-73.25584
4.022E9	-70.64402
4.022E9	-72.55968
4.02205E9	-70.78809
4.02205E9	-85.38244
4.0221E9	-72.72831
4.0221E9	-85.66921
4.02215E9	-67.50023
4.02215E9	-72.72831
4.0222E9	-67.4504
4.0222E9	-69.77898
4.02225E9	-69.90147
4.02225E9	-84.22267
4.0223E9	-73.65912
4.0223E9	-84.67273
4.02235E9	-72.23408
4.02235E9	-73.66584
4.0224E9	-73.17488
4.0224E9	-73.85061
4.02245E9	-73.35126
4.02245E9	-75.59699
4.0225E9	-74.28169
4.0225E9	-78.07083
4.02255E9	-78.07083
4.02255E9	-83.10771
4.0226E9	-80.59215
4.0226E9	-86.49425
4.02265E9	-75.27905
4.02265E9	-80.59215
4.0227E9	-72.13047
4.0227E9	-75.27905
4.02275E9	-72.12826
4.02275E9	-75.72351
4.0228E9	-75.72351
4.0228E9	-88.41689
4.02285E9	-79.06565
4.02285E9	-86.9603
4.0229E9	-77.19986
4.0229E9	-79.06565
4.02295E9	-77.26697
4.02295E9	-82.18155
4.023E9	-71.26571
4.023E9	-79.05855
4.02305E9	-71.26384
4.02305E9	-85.92441
4.0231E9	-81.65076
4.0231E9	-86.59014
4.02315E9	-75.06377
4.02315E9	-81.65076
4.0232E9	-74.41736
4.0232E9	-77.94362
4.02325E9	-72.2597
4.02325E9	-78.75034
4.0233E9	-70.73141
4.0233E9	-72.2597
4.02335E9	-72.20803
4.02335E9	-75.81018
4.0234E9	-75.81018
4.0234E9	-79.79457
4.02345E9	-76.10175
4.02345E9	-79.90229
4.0235E9	-71.96901
4.0235E9	-76.00422
4.02355E9	-71.1508
4.02355E9	-71.96901
4.0236E9	-71.52533
4.0236E9	-71.86571
4.02365E9	-70.37932
4.02365E9	-71.52533
4.0237E9	-70.38444
4.0237E9	-72.52045
4.02375E9	-70.87192
4.02375E9	-72.48224
4.0238E9	-70.87796
4.0238E9	-75.58851
4.02385E9	-75.58851
4.02385E9	-78.53502
4.0239E9	-76.36398
4.0239E9	-79.86603
4.02395E9	-75.16097
4.02395E9	-79.87096
4.024E9	-72.52275
4.024E9	-79.88092
4.02405E9	-70.06531
4.02405E9	-72.52275
4.0241E9	-70.06949
4.0241E9	-74.54066
4.02415E9	-74.54066
4.02415E9	-82.90407
4.0242E9	-77.57507
4.0242E9	-81.22896
4.02425E9	-75.2376
4.02425E9	-77.54196
4.0243E9	-74.88047
4.0243E9	-77.90824
4.02435E9	-77.90824
4.02435E9	-85.48842
4.0244E9	-67.8684
4.0244E9	-79.4412
4.02445E9	-67.31552
4.02445E9	-70.48764
4.0245E9	-70.69029
4.0245E9	-75.66658
4.02455E9	-74.01594
4.02455E9	-75.61418
4.0246E9	-70.38415
4.0246E9	-74.01594
4.02465E9	-70.39828
4.02465E9	-77.75396
4.0247E9	-73.06957
4.0247E9	-79.84962
4.02475E9	-70.56436
4.02475E9	-72.86233
4.0248E9	-71.80923
4.0248E9	-73.58015
4.02485E9	-69.7724
4.02485E9	-72.9317
4.0249E9	-69.75991
4.0249E9	-73.72913
4.02495E9	-72.43753
[truncated: 3 more rows]
