# Supplementary material for: High-performance cost efficient simultaneous wireless information and power transfers deploying jointly modulated amplifying programmable metasurface
Source: Nat Commun. 2023 Sep 26;14:6002. doi: 10.1038/s41467-023-41763-z (PMC10522703; doi:10.1038/s41467-023-41763-z)
Supplement: Supplementary file 7 — Source Data [file 41467_2023_41763_MOESM7_ESM.zip › data&code/figure3/b.txt]

time	64QAM	16QAM	4QAM	64QAM+CW	16QAM+CW	4QAM+CW
1000	0.000315003	-0.000330527	0.000265073	0.014079192	0.015689594	0.015661225
1000.05	0.000235237	-0.000222806	0.0001732	0.049063028	0.049349009	0.050156433
1000.1	-0.000164414	0.000186838	-0.00015231	0.01621271	0.01478989	0.015342511
1000.15	-0.000341496	0.000343679	-0.000271965	-0.039020125	-0.040228023	-0.040677442
1000.2	-5.69657E-05	3.56935E-05	-2.39317E-05	-0.04028629	-0.03964561	-0.040489372
1000.25	0.000304243	-0.000320462	0.000256519	0.014126246	0.015749609	0.015652417
1000.3	0.000253985	-0.000243124	0.000190205	0.048977452	0.049388334	0.050169126
1000.35	-0.000139404	0.000162978	-0.000133296	0.016113586	0.014755926	0.015358931
1000.4	-0.000344023	0.000348543	-0.000276649	-0.038998722	-0.040289347	-0.040679491
1000.45	-8.35866E-05	6.26955E-05	-4.59867E-05	-0.040173267	-0.039651373	-0.040507116
1000.5	0.00028952	-0.000307843	0.000246908	0.01417804	0.015807197	0.015642968
1000.55	0.00027104	-0.000261948	0.000206036	0.048897937	0.049431402	0.050180742
1000.6	-0.000113647	0.000138176	-0.000113421	0.016010271	0.014726239	0.015375905
1000.65	-0.000344372	0.000351303	-0.0002796	-0.038986096	-0.040351644	-0.040680105
1000.7	-0.000109544	8.92764E-05	-6.77797E-05	-0.040061738	-0.039662042	-0.040524482
1000.75	0.000273052	-0.000293393	0.000235733	0.014237647	0.015862579	0.015632327
1000.8	0.000286302	-0.000279164	0.00022059	0.048824976	0.049477945	0.050191208
1000.85	-8.73082E-05	0.000112584	-9.28091E-05	0.015903386	0.01470101	0.015393326
1000.9	-0.000342554	0.000351945	-0.000280797	-0.038982339	-0.040414528	-0.04067928
1000.95	-0.000134678	0.000115276	-8.91729E-05	-0.039952381	-0.039677549	-0.040541364
1001	0.000254952	-0.000277203	0.000223063	0.01430472	0.015915414	0.015620563
1001.05	0.000299683	-0.000294673	0.000233775	0.048759024	0.049527678	0.050200462
1001.1	-6.05582E-05	8.6358E-05	-7.15886E-05	0.015793572	0.014680393	0.015411083
1001.15	-0.000338591	0.00035047	-0.00028023	-0.038987491	-0.040477612	-0.040677024
1001.2	-0.000158832	0.000140537	-0.000110031	-0.039845866	-0.039697799	-0.040557655
1001.25	0.000235344	-0.000259373	0.000208975	0.014378866	0.015965378	0.015607751
1001.3	0.000311109	-0.000308383	0.000245506	0.048700495	0.049580292	0.050208447
1001.35	-3.35685E-05	5.96586E-05	-4.98932E-05	0.01568149	0.014664516	0.015429066
1001.4	-0.000332519	0.000346889	-0.0002779	-0.039001538	-0.040540508	-0.040673353
1001.45	-0.00018186	0.000164909	-0.000130221	-0.039742843	-0.039722665	-0.040573254
1001.5	0.00021436	-0.000240014	0.000193557	0.014459647	0.016012162	0.015593973
1001.55	0.000320517	-0.000320213	0.000255706	0.048649759	0.049635462	0.050215113
1001.6	-6.51107E-06	3.26478E-05	-2.78592E-05	0.015567818	0.014653473	0.01544716
1001.65	-0.000324387	0.000341228	-0.00027382	-0.03902441	-0.040602828	-0.040668293
1001.7	-0.00020362	0.000188245	-0.000149615	-0.039643945	-0.039751994	-0.040588064
1001.75	0.000192139	-0.000219247	0.000176904	0.014546584	0.016055479	0.015579316
1001.8	0.000327858	-0.000330096	0.00026431	0.048607137	0.049692849	0.050220422
1001.85	2.04422E-05	5.48991E-06	-5.62503E-06	0.015453243	0.014647333	0.015465253
1001.9	-0.000314259	0.000333525	-0.000268013	-0.039055985	-0.040664189	-0.040661875
1001.95	-0.000223982	0.000210406	-0.00016809	-0.039549781	-0.039785602	-0.040601994
1002	0.000168829	-0.000197199	0.00015912	0.014639162	0.016095064	0.015563874
1002.05	0.000333096	-0.000337974	0.000271262	0.048572903	0.049752097	0.050224341
1002.1	4.71212E-05	-2.16504E-05	1.66691E-05	0.015338458	0.014646132	0.015483231
1002.15	-0.000302207	0.000323829	-0.000260515	-0.039096087	-0.040724211	-0.040654143
1002.2	-0.000242825	0.000231259	-0.000185529	-0.039460931	-0.039823282	-0.040614956
1002.25	0.000144583	-0.000174007	0.000140316	0.014736828	0.016130673	0.015547744
1002.3	0.00033621	-0.000343805	0.000276515	0.048547282	0.049812842	0.050226847
1002.35	7.33582E-05	-4.86087E-05	3.88825E-05	0.015224162	0.014649875	0.01550098
1002.4	-0.00028832	0.000312204	-0.00025137	-0.039144489	-0.040782526	-0.040645147
1002.45	-0.000260036	0.000250681	-0.000201819	-0.039377944	-0.039864801	-0.040626871
1002.5	0.00011956	-0.000149813	0.000120609	0.014838998	0.016162088	0.01553103
1002.55	0.000337191	-0.000347555	0.000280035	0.048530444	0.049874707	0.050227927
1002.6	9.89895E-05	-7.5222E-05	6.0875E-05	0.01511105	0.014658538	0.01551839
1002.65	-0.000272694	0.000298724	-0.000240634	-0.03920091	-0.040838774	-0.040634945
1002.7	-0.000275516	0.000268557	-0.000216857	-0.039301337	-0.039909901	-0.040637665
1002.75	9.39225E-05	-0.000124764	0.000100123	0.01494506	0.016189116	0.015513835
1002.8	0.000336045	-0.000349208	0.000281797	0.048522508	0.049937312	0.050227576
1002.85	0.000123856	-0.00010133	8.25076E-05	0.014999811	0.014672067	0.015535353
1002.9	-0.000255438	0.000283473	-0.000228374	-0.039265024	-0.040892609	-0.040623602
1002.95	-0.000289176	0.00028478	-0.000230547	-0.039231587	-0.039958302	-0.040647272
1003	6.78366E-05	-9.90163E-05	7.8986E-05	0.015054376	0.016211593	0.01549627
1003.05	0.000332789	-0.000348755	0.000281788	0.04852354	0.050000269	0.050225798
1003.1	0.000147804	-0.000126775	0.000103643	0.014891124	0.014690375	0.015551761
1003.15	-0.000236671	0.000266547	-0.000214664	-0.039336455	-0.0409437	-0.040611192
1003.2	-0.000300938	0.000299257	-0.000242801	-0.03916913	-0.040009705	-0.040655634
1003.25	4.14699E-05	-7.27253E-05	5.73311E-05	0.015166287	0.016229381	0.015478444
1003.3	0.000327457	-0.000346205	0.000280007	0.048533548	0.05006319	0.050222606
1003.35	0.000170686	-0.000151404	0.000124148	0.014785656	0.014713349	0.015567513
1003.4	-0.00021652	0.000248053	-0.000199591	-0.039414781	-0.040991734	-0.040597793
1003.45	-0.00031074	0.000311903	-0.000253539	-0.039114359	-0.040063792	-0.040662699
1003.5	1.49912E-05	-4.6052E-05	3.52941E-05	0.015280118	0.016242372	0.01546047
1003.55	0.000320093	-0.000341577	0.000276462	0.04855249	0.050125687	0.050218022
1003.6	0.000192364	-0.00017507	0.000143892	0.014684054	0.014740844	0.015582511
1003.65	-0.00019512	0.000228106	-0.000183248	-0.03949954	-0.041036414	-0.040583491
1003.7	-0.000318529	0.000322645	-0.000262693	-0.039067622	-0.040120228	-0.040668425
1003.75	-1.14309E-05	-1.91588E-05	1.30138E-05	0.01539518	0.016250489	0.015442462
1003.8	0.000310755	-0.000334904	0.000271175	0.048580265	0.050187375	0.050212076
1003.85	0.000212707	-0.000197631	0.00016275	0.014586942	0.014772689	0.015596662
1003.9	-0.000172614	0.000206829	-0.000165736	-0.039590228	-0.041077466	-0.040568377
1003.95	-0.000324268	0.000331422	-0.000270202	-0.039029217	-0.040178663	-0.040672778
1004	-3.76293E-05	7.79081E-06	-9.36941E-06	0.015510776	0.016253683	0.015424531
1004.05	0.000299515	-0.00032623	0.000264177	0.048616722	0.050247874	0.050204808
1004.1	0.000231593	-0.000218954	0.000180601	0.01449492	0.014808686	0.015609878
1004.15	-0.000149151	0.000184355	-0.000147165	-0.039686304	-0.041114639	-0.040552547
1004.2	-0.000327932	0.000338185	-0.000276019	-0.038999394	-0.040238736	-0.040675731
1004.25	-6.34389E-05	3.46334E-05	-3.17143E-05	0.015626203	0.016251937	0.015406791
1004.3	0.000286453	-0.000315612	0.000255511	0.048661655	0.050306809	0.050196265
1004.35	0.00024891	-0.00023891	0.000197332	0.014408557	0.01484861	0.015622077
1004.4	-0.000124885	0.000160822	-0.000127652	-0.039787193	-0.041147706	-0.040536101
1004.45	-0.000329508	0.000342898	-0.000280104	-0.038978351	-0.040300076	-0.04067727
1004.5	-8.86982E-05	6.12065E-05	-5.38798E-05	0.015740759	0.016245264	0.015389354
1004.55	0.000271663	-0.000303119	0.000245229	0.048714806	0.050363819	0.050186503
1004.6	0.000264559	-0.000257383	0.000212837	0.014328389	0.014892213	0.015633183
1004.65	-9.99745E-05	0.000136376	-0.000107317	-0.039892291	-0.041176463	-0.040519144
1004.7	-0.000329	0.000345536	-0.000282431	-0.03896623	-0.040362303	-0.040677385
1004.75	-0.00011325	8.73496E-05	-7.57258E-05	0.015853745	0.016233708	0.015372327
1004.8	0.000255249	-0.000288831	0.000233395	0.048775867	0.050418552	0.050175584
1004.85	0.000278448	-0.000274264	0.000227016	0.014254914	0.014939223	0.01564313
1004.9	-7.45816E-05	0.000111166	-8.62901E-05	-0.040000966	-0.041200736	-0.040501782
1004.95	-0.000326421	0.000346088	-0.000282982	-0.038963123	-0.040425032	-0.040676077
1005	-0.000136943	0.000112905	-9.7114E-05	0.015964471	0.016217342	0.015355817
1005.05	0.000237324	-0.000272838	0.000220082	0.04884448	0.050470672	0.050163579
1005.1	0.0002905	-0.000289454	0.000239778	0.014188593	0.01498935	0.015651855
1005.15	-4.88701E-05	8.53466E-05	-6.47021E-05	-0.040112563	-0.041220377	-0.040484126
1005.2	-0.000321802	0.000344555	-0.000281753	-0.038969064	-0.040487876	-0.040673358
1005.25	-0.000159631	0.00013772	-0.000117909	0.016072258	0.01619627	0.015339928
1005.3	0.000218011	-0.000255242	0.000205373	0.048920243	0.050519857	0.050150564
1005.35	0.000300649	-0.000302865	0.000251042	0.014129843	0.015042282	0.015659306
1005.4	-2.30051E-05	5.90767E-05	-4.26891E-05	-0.040226407	-0.041235267	-0.040466286
1005.45	-0.000315182	0.000340953	-0.00027875	-0.038984035	-0.040550446	-0.040669246
1005.5	-0.000181176	0.000161645	-0.000137979	0.016176445	0.016170626	0.015324758
1005.55	0.000197441	-0.000236153	0.00018936	0.049002706	0.050565807	0.050136622
1005.6	0.000308842	-0.00031442	0.000260735	0.014079034	0.015097689	0.015665437
1005.65	2.84813E-06	3.25164E-05	-2.03897E-05	-0.040341811	-0.041245318	-0.040448376
1005.7	-0.000306616	0.000335307	-0.00027399	-0.039007961	-0.040612357	-0.040663769
1005.75	-0.000201448	0.000184537	-0.000157197	0.016276392	0.016140569	0.015310402
1005.8	0.000175752	-0.00021569	0.000172142	0.049091381	0.050608238	0.050121843
1005.85	0.000315038	-0.000324053	0.000268795	0.014036491	0.015155228	0.015670211
1005.9	2.85256E-05	5.82731E-06	2.05548E-06	-0.040458074	-0.041250469	-0.040430507
1005.95	-0.000296169	0.000327658	-0.000267501	-0.039040712	-0.040673225	-0.040656963
1006	-0.000220327	0.00020626	-0.00017544	0.016371481	0.016106289	0.015296949
1006.05	0.000153088	-0.000193981	0.000153827	0.049185738	0.050646891	0.050106321
1006.1	0.00031921	-0.000331711	0.000275169	0.014002488	0.015214543	0.015673602
1006.15	5.38651E-05	-2.08283E-05	2.45049E-05	-0.04057449	-0.041250693	-0.040412792
1006.2	-0.00028392	0.000318055	-0.000259324	-0.039082106	-0.040732676	-0.040648873
1006.25	-0.0002377	0.000226686	-0.000192592	0.016461125	0.016068	0.015284482
1006.3	0.000129598	-0.00017116	0.00013453	0.049285213	0.05068153	0.050090154
1006.35	0.000321344	-0.000337352	0.000279815	0.013977248	0.015275266	0.015675589
1006.4	7.87078E-05	-4.7289E-05	4.68167E-05	-0.040690349	-0.04124599	-0.040395342
1006.45	-0.000269957	0.000306563	-0.000249509	-0.039131906	-0.040790344	-0.04063955
1006.5	-0.000253465	0.000245693	-0.000208545	0.016544767	0.01602594	0.015273077
1006.55	0.000105438	-0.00014737	0.000114372	0.04938921	0.050711943	0.050073444
1006.6	0.000321438	-0.000340948	0.000282704	0.013960941	0.01533702	0.015676161
1006.65	0.000102899	-7.33947E-05	6.88499E-05	-0.040804946	-0.041236393	-0.040378266
1006.7	-0.000254378	0.000293257	-0.000238116	-0.039189824	-0.040845872	-0.040629057
1006.75	-0.000267534	0.00026317	-0.000223196	0.016621888	0.015980374	0.015262807
1006.8	8.07653E-05	-0.000122756	9.34801E-05	0.049497104	0.050737944	0.050056298
1006.85	0.000319505	-0.000342481	0.000283815	0.013953682	0.015399424	0.015675317
1006.9	0.000126288	-9.89881E-05	9.04651E-05	-0.04091758	-0.041221965	-0.040361671
1006.95	-0.000237294	0.000278221	-0.000225215	-0.039255522	-0.040898919	-0.04061746
1007	-0.000279826	0.000279016	-0.000236452	0.016692004	0.015931584	0.015253732
1007.05	5.5739E-05	-9.747E-05	7.19851E-05	0.049608244	0.050759377	0.050038823
1007.1	0.000315568	-0.000341949	0.000283139	0.013955533	0.01546209	0.015673065
1007.15	0.000148733	-0.000123915	0.000111525	-0.04102756	-0.041202799	-0.040345661
1007.2	-0.000218822	0.000261552	-0.000210888	-0.039328614	-0.040949159	-0.040604833
1007.25	-0.000290275	0.000293138	-0.000248228	0.016754677	0.015879875	0.01524591
1007.3	3.0521E-05	-7.16677E-05	5.00225E-05	0.049721959	0.050776111	0.050021131
1007.35	0.000309666	-0.00033936	0.000280681	0.013966498	0.015524631	0.01566942
1007.4	0.000170095	-0.000148027	0.000131897	-0.041134212	-0.041179016	-0.040330336
1007.45	-0.000199088	0.000243355	-0.000195224	-0.039408668	-0.040996283	-0.040591258
1007.5	-0.000298825	0.000305456	-0.000258449	0.01680951	0.015825569	0.015239386
1007.55	5.27273E-06	-4.55067E-05	2.77306E-05	0.04983756	0.050788047	0.050003332
1007.6	0.000301848	-0.000334735	0.000276453	0.013986529	0.015586661	0.015664408
1007.65	0.000190246	-0.000171179	0.000151452	-0.041236879	-0.041150767	-0.040315791
1007.7	-0.000178225	0.000223744	-0.00017832	-0.03949521	-0.041040002	-0.040576821
1007.75	-0.000305434	0.000315899	-0.000267049	0.016856155	0.015769003	0.015234201
1007.8	-1.9845E-05	-1.91467E-05	5.25019E-06	0.049954347	0.050795115	0.049985539
1007.85	0.000292176	-0.000328108	0.000270482	0.014015518	0.015647795	0.015658061
1007.9	0.000209065	-0.000193233	0.000170065	-0.041334929	-0.04111823	-0.040302116
1007.95	-0.000156373	0.000202844	-0.000160283	-0.039587723	-0.041080049	-0.040561614
1008	-0.000310072	0.000324411	-0.000273972	0.016894312	0.015710529	0.015230384
1008.05	-4.46732E-05	7.2517E-06	-1.72769E-05	0.050071609	0.050797274	0.049967863
1008.1	0.000280723	-0.000319525	0.000262804	0.014053306	0.015707658	0.015650421
1008.15	0.000226442	-0.00021406	0.000187618	-0.041427754	-0.041081609	-0.040289396
1008.2	-0.000133678	0.000180783	-0.000141226	-0.039685653	-0.041116177	-0.040545734
1008.25	-0.000312723	0.000330944	-0.000279174	0.016923734	0.01565051	0.015227959
1008.3	-6.90558E-05	3.35284E-05	-3.97085E-05	0.050188633	0.050794516	0.049950416
1008.35	0.000267574	-0.000309044	0.000253466	0.014099678	0.015765879	0.015641539
1008.4	0.000242273	-0.000233536	0.000203999	-0.04151478	-0.041041135	-0.04027771
1008.45	-0.00011029	0.000157701	-0.000121268	-0.039788415	-0.041148168	-0.040529281
1008.5	-0.000313382	0.000335465	-0.000282621	0.016944224	0.01558932	0.015226938
1008.55	-9.28403E-05	5.95243E-05	-6.19026E-05	0.050304704	0.050786861	0.049933307
1008.6	0.000252823	-0.000296733	0.000242527	0.014154368	0.015822099	0.015631473
1008.65	0.00025647	-0.000251547	0.000219105	-0.041595465	-0.040997062	-0.04026713
1008.7	-8.6361E-05	0.000133738	-0.000100536	-0.03989539	-0.041175826	-0.040512361
1008.75	-0.000312058	0.000337953	-0.000284289	0.016955642	0.015527337	0.015227326
1008.8	-0.000115879	8.50824E-05	-8.37188E-05	0.050419112	0.050774361	0.049916643
1008.85	0.000236575	-0.000282675	0.000230053	0.014217057	0.015875972	0.015620286
1008.9	0.000268952	-0.000267988	0.000232838	-0.041669306	-0.040949664	-0.04025772
1008.95	-6.2048E-05	0.000109045	-7.91592E-05	-0.040005933	-0.041198985	-0.04049508
1009	-0.000308772	0.000338399	-0.000284168	0.016957902	0.015464946	0.015229119
1009.05	-0.000138031	0.000110049	-0.000105019	0.050531157	0.050757097	0.049900529
1009.1	0.000218942	-0.000266958	0.000216125	0.014287377	0.015927168	0.015608051
1009.15	0.000279651	-0.000282765	0.000245112	-0.041735839	-0.040899239	-0.040249539
1009.2	-3.75081E-05	8.3772E-05	-5.72727E-05	-0.040119376	-0.041217504	-0.040477547
1009.25	-0.000303558	0.000336806	-0.000282256	0.016950972	0.015402534	0.015232302
1009.3	-0.00015916	0.000134275	-0.000125669	0.050640151	0.050735181	0.049885064
1009.35	0.000200047	-0.000249683	0.000200827	0.014364913	0.01597537	0.015594847
1009.4	0.00028851	-0.000295793	0.000255848	-0.041794644	-0.040846101	-0.040242636
1009.45	-1.28991E-05	5.8075E-05	-3.50146E-05	-0.040235032	-0.041231273	-0.040459873
1009.5	-0.000296462	0.00033319	-0.000278564	0.016934879	0.015340487	0.015236855
1009.55	-0.000179139	0.000157615	-0.000145536	0.050745423	0.050708752	0.049870345
1009.6	0.000180018	-0.00023096	0.000184257	0.014449205	0.016020284	0.015580757
1009.65	0.000295486	-0.000306997	0.000264976	-0.041845351	-0.040790582	-0.040237052
1009.7	1.16218E-05	3.21111E-05	-1.25254E-05	-0.040352201	-0.041240211	-0.040442169
1009.75	-0.000287542	0.00032758	-0.000273116	0.016909703	0.015279188	0.015242745
1009.8	-0.000197847	0.00017993	-0.000164496	0.050846324	0.050677979	0.049856465
1009.85	0.00015899	-0.000210908	0.000166518	0.014539752	0.016061634	0.015565873
1009.9	0.000300546	-0.000316317	0.00027244	-0.041887633	-0.040733027	-0.040232822
1009.95	3.58988E-05	6.03889E-06	1.00529E-05	-0.040470168	-0.041244268	-0.040424548
1010	-0.000276867	0.000320016	-0.000265945	0.016875582	0.015219018	0.015249936
1010.05	-0.000215175	0.000201088	-0.000182428	0.050942231	0.050643055	0.049843508
1010.1	0.000137104	-0.000189652	0.000147722	0.014636011	0.016099168	0.015550288
1010.15	0.000303671	-0.000323702	0.000278189	-0.041921217	-0.040673796	-0.040229968
1010.2	5.97789E-05	-1.99832E-05	3.25776E-05	-0.040588216	-0.041243423	-0.040407119
1010.25	-0.000264517	0.00031055	-0.000257094	0.016832709	0.015160347	0.015258378
1010.3	-0.000231021	0.000220966	-0.000199218	0.051032547	0.050604202	0.049831555
1010.35	0.000114506	-0.000167326	0.000127988	0.014737405	0.016132657	0.015534102
1010.4	0.000304854	-0.000329113	0.000282188	-0.041945883	-0.040613257	-0.040228509
1010.45	8.31125E-05	-4.57974E-05	5.49063E-05	-0.040705625	-0.041237686	-0.040389991
1010.5	-0.000250583	0.000299247	-0.00024662	0.016781328	0.015103537	0.015268018
1010.55	-0.000245294	0.000239445	-0.000214759	0.051116713	0.050561664	0.04982068
1010.6	9.13437E-05	-0.000144068	0.000107439	0.014843325	0.016161897	0.015517418
1010.65	0.000304102	-0.000332524	0.000284411	-0.041961464	-0.040551786	-0.040228449
1010.7	0.000105754	-7.12477E-05	7.68976E-05	-0.040821675	-0.041227098	-0.040373274
1010.75	-0.000235163	0.000286181	-0.000234587	0.016721738	0.015048939	0.015278793
1010.8	-0.000257914	0.00025642	-0.000228952	0.051194202	0.050515708	0.04981095
1010.85	6.77697E-05	-0.000120022	8.62044E-05	0.014953133	0.016186712	0.015500341
1010.9	0.000301432	-0.000333921	0.000284841	-0.041967849	-0.040489764	-0.040229789
1010.95	0.000127565	-9.61809E-05	9.84125E-05	-0.040935657	-0.041211729	-0.04035707
1011	-0.000218366	0.000271437	-0.000221071	0.016654288	0.014996888	0.015290633
1011.05	-0.000268813	0.000271791	-0.000241708	0.05126453	0.050466623	0.049802425
1011.1	4.39369E-05	-9.53383E-05	6.44192E-05	0.015066164	0.016206952	0.015482979
1011.15	0.000296874	-0.000333303	0.000283476	-0.04196498	-0.040427578	-0.040232517
1011.2	0.000148411	-0.000120448	0.000119315	-0.041046869	-0.041191679	-0.040341482
1011.25	-0.000200311	0.000255111	-0.000206157	0.016579376	0.014947705	0.015303462
1011.3	-0.000277931	0.000285472	-0.000252944	0.051327254	0.050414716	0.049795155
1011.35	1.99995E-05	-7.01678E-05	4.22205E-05	0.015181735	0.016222497	0.015465443
1011.4	0.000290472	-0.000330681	0.000280323	-0.04195286	-0.040365613	-0.040236614
1011.45	0.000168167	-0.000143902	0.000139471	-0.041154629	-0.041167078	-0.040326606
1011.5	-0.000181119	0.000237308	-0.000189938	0.016497446	0.014901691	0.015317198
1011.55	-0.000285225	0.000297386	-0.000262589	0.051381977	0.050360312	0.049789186
1011.6	-3.88913E-06	-4.46653E-05	1.97485E-05	0.015299143	0.016233256	0.015447842
1011.65	0.000282279	-0.000326077	0.000275402	-0.041931545	-0.040304252	-0.040242053
1011.7	0.000186713	-0.000166406	0.000158755	-0.04125827	-0.041138083	-0.040312535
1011.75	-0.000160923	0.00021814	-0.000172517	0.016408985	0.014859129	0.015331754
1011.8	-0.00029066	0.000307466	-0.000270581	0.05142835	0.050303751	0.049784552
1011.85	-2.75767E-05	-1.89867E-05	-2.85474E-06	0.015417675	0.016239167	0.015430288
1011.9	0.00027236	-0.000319527	0.000268744	-0.04190115	-0.040243875	-0.040248797
1011.95	0.00020394	-0.000187826	0.000177044	-0.041357153	-0.041104879	-0.040299357
1012	-0.000139858	0.000197729	-0.000154003	0.016314522	0.014820277	0.015347036
1012.05	-0.000294215	0.000315657	-0.00027687	0.051466074	0.050245386	0.049781282
1012.1	-5.09135E-05	6.71146E-06	-2.54463E-05	0.015536609	0.016240198	0.015412891
1012.15	0.000260791	-0.000311078	0.000260389	-0.041861842	-0.040184856	-0.040256801
1012.2	0.000219747	-0.000208036	0.000194221	-0.041450665	-0.041067676	-0.040287153
1012.25	-0.000118066	0.000176204	-0.000134513	0.016214624	0.014785373	0.015362947
1012.3	-0.00029588	0.000321918	-0.000281414	0.051494904	0.050185581	0.049779393
1012.35	-7.37528E-05	3.2273E-05	-4.78834E-05	0.015655218	0.01623635	0.015395761
1012.4	0.000247658	-0.000300787	0.000250389	-0.041813847	-0.040127559	-0.040266014
1012.45	0.000234044	-0.000226917	0.000210177	-0.041538224	-0.041026711	-0.040275999
1012.5	-9.56899E-05	0.000153699	-0.00011417	0.016109891	0.014754629	0.015379386
1012.55	-0.00029566	0.000326217	-0.000284185	0.051514647	0.050124709	0.049778895
1012.6	-9.59522E-05	5.75434E-05	-7.00238E-05	0.015772777	0.016227652	0.015379005
1012.65	0.000233056	-0.000288725	0.000238808	-0.041757442	-0.040072338	-0.040276376
1012.7	0.00024675	-0.00024436	0.000224812	-0.041619284	-0.04098224	-0.040265963
1012.75	-7.28781E-05	0.000130355	-9.31017E-05	0.016000955	0.014728231	0.015396248
1012.8	-0.000293568	0.000328536	-0.000285164	0.051525167	0.050063149	0.04977979
1012.85	-0.000117375	8.23702E-05	-9.17275E-05	0.015888565	0.016214163	0.015362728
1012.9	0.000217089	-0.000274971	0.000225719	-0.041692956	-0.040019532	-0.040287819
1012.95	0.000257796	-0.000260264	0.000238032	-0.041693339	-0.040934546	-0.040257106
1013	-4.97794E-05	0.000106317	-7.14421E-05	0.015888474	0.014706337	0.015413427
1013.05	-0.000289633	0.000328868	-0.000284345	0.051526381	0.050001283	0.049782069
1013.1	-0.000137889	0.000106605	-0.000112857	0.016001872	0.016195973	0.015347032
1013.15	0.00019987	-0.000259616	0.000211203	-0.04162077	-0.039969466	-0.04030027
1013.2	0.000267124	-0.00027454	0.000249753	-0.041759922	-0.040883927	-0.040249484
1013.25	-2.65437E-05	8.17333E-05	-4.93277E-05	0.015773129	0.014689077	0.015430814
1013.3	-0.000283893	0.000327219	-0.000281731	0.051518266	0.049939496	0.049785717
1013.35	-0.00015737	0.000130102	-0.000133278	0.016112	0.016173201	0.015332014
1013.4	0.000181518	-0.000242759	0.000195352	-0.04154131	-0.039922448	-0.040313649
1013.45	0.000274686	-0.000287106	0.000259901	-0.041818613	-0.040830701	-0.040243142
1013.5	-3.32072E-06	5.67551E-05	-2.68983E-05	0.015655621	0.014676553	0.015448299
1013.55	-0.000276399	0.000323607	-0.00027734	0.051500854	0.049878171	0.049790708
1013.6	-0.000175702	0.000152722	-0.000152862	0.016218269	0.016145993	0.015317769
1013.65	0.000162159	-0.000224508	0.000178266	-0.04145505	-0.039878766	-0.04032787
1013.7	0.000280447	-0.000297894	0.00026841	-0.041869039	-0.040775202	-0.040238117
1013.75	1.9741E-05	3.15359E-05	-4.29586E-06	0.015536665	0.014668836	0.015465772
1013.8	-0.000267211	0.000318061	-0.000271199	0.051474236	0.049817688	0.049797009
1013.85	-0.000192776	0.000174331	-0.000171485	0.016320023	0.016114525	0.015304385
1013.9	0.000141924	-0.000204979	0.000160053	-0.041362505	-0.039838686	-0.040342842
1013.95	0.000284385	-0.000306845	0.000275227	-0.041910877	-0.040717778	-0.040234441
1014	4.24951E-05	6.22968E-06	1.83367E-05	0.015416984	0.014665969	0.015483122
1014.05	-0.000256402	0.000310624	-0.000263345	0.051438558	0.049758422	0.049804578
1014.1	-0.000208491	0.000194802	-0.000189027	0.016416632	0.016078997	0.015291946
1014.15	0.00012095	-0.000184297	0.000140828	-0.041264229	-0.039802453	-0.040358471
1014.2	0.000286489	-0.000313911	0.000280308	-0.041943855	-0.040658786	-0.040232133
1014.25	6.47982E-05	-1.90094E-05	4.0856E-05	0.015297311	0.014667962	0.015500241
1014.3	-0.000244053	0.000301347	-0.000253829	0.051394021	0.049700739	0.049813365
1014.35	-0.000222759	0.000214015	-0.000205379	0.016507495	0.016039635	0.015280527
1014.4	9.93778E-05	-0.000162592	0.000120712	-0.041160815	-0.039770286	-0.040374655
1014.45	0.000286758	-0.000319059	0.000283621	-0.041967755	-0.040598597	-0.040231206
1014.5	8.65108E-05	-4.40286E-05	6.31197E-05	0.015178378	0.014674798	0.01551702
1014.55	-0.000230255	0.000290296	-0.00024271	0.051340882	0.049644995	0.049823313
1014.6	-0.000235498	0.00023186	-0.000220436	0.016592045	0.015996689	0.0152702
1014.65	7.7349E-05	-0.000139999	9.98329E-05	-0.041052884	-0.03974238	-0.040391293
1014.7	0.000285205	-0.000322265	0.000285144	-0.041982415	-0.040537585	-0.040231665
1014.75	0.000107498	-6.86767E-05	8.49865E-05	0.015060912	0.014686426	0.015533356
1014.8	-0.000215108	0.000277545	-0.000230059	0.051279451	0.049591534	0.049834358
1014.85	-0.000246639	0.000248233	-0.000234102	0.016669755	0.015950431	0.015261027
1014.9	5.50087E-05	-0.000116661	7.83222E-05	-0.040941089	-0.039718903	-0.040408278
1014.95	0.000281855	-0.000323517	0.000284867	-0.041987729	-0.040476131	-0.040233503
1015	0.000127632	-9.28057E-05	0.000106318	0.014945637	0.014702768	0.015549144
1015.05	-0.00019872	0.000263178	-0.000215954	0.051210088	0.049540685	0.049846428
1015.1	-0.000256123	0.000263042	-0.000246291	0.016740136	0.015901151	0.015253066
1015.15	3.25028E-05	-9.27212E-05	5.63163E-05	-0.040826109	-0.039699993	-0.040425504
1015.2	0.000276743	-0.000322817	0.000282792	-0.041983647	-0.040414616	-0.040236708
1015.25	0.00014679	-0.000116271	0.000126979	0.014833261	0.014723715	0.015564288
1015.3	-0.000181205	0.00024729	-0.000200486	0.051133205	0.049492759	0.049859445
1015.35	-0.000263903	0.000276203	-0.000256926	0.016802743	0.015849162	0.015246363
1015.4	9.97676E-06	-6.83282E-05	3.39543E-05	-0.04070864	-0.039685763	-0.040442861
1015.45	0.000269917	-0.000320178	0.000278932	-0.041970177	-0.040353423	-0.040241256
1015.5	0.000164856	-0.000138934	0.000146839	0.014724478	0.014749132	0.015578692
1015.55	-0.000162685	0.000229983	-0.000183752	0.051049258	0.049448051	0.049873327
1015.6	-0.000269941	0.000287643	-0.000265939	0.016857181	0.015794789	0.015240961
1015.65	-1.24246E-05	-4.3632E-05	1.13779E-05	-0.040589398	-0.039676293	-0.040460239
1015.7	0.000261432	-0.000315623	0.00027331	-0.041947385	-0.040292933	-0.040247118
1015.75	0.000181724	-0.00016066	0.000165772	0.01461996	0.014778854	0.015592266
1015.8	-0.000143287	0.00021137	-0.000165858	0.050958749	0.049406834	0.049887983
1015.85	-0.000274214	0.000297302	-0.000273273	0.016903101	0.015738375	0.01523689
1015.9	-3.45585E-05	-1.8784E-05	-1.12701E-05	-0.040469109	-0.039671637	-0.04047753
1015.95	0.000251359	-0.000309189	0.000265963	-0.041915394	-0.040233519	-0.040254253
1016	0.000197295	-0.000181321	0.000183658	0.014520354	0.014812689	0.015604926
1016.05	-0.000123143	0.000191569	-0.000146917	0.050862219	0.049369359	0.049903321
1016.1	-0.000276709	0.000305127	-0.000278881	0.016940206	0.015680272	0.015234174
1016.15	-5.62849E-05	6.06426E-06	-3.38461E-05	-0.040348508	-0.039671815	-0.040494623
1016.2	0.000239774	-0.000300924	0.000256937	-0.041874384	-0.04017555	-0.040262616
1016.25	0.00021148	-0.000200797	0.000200383	0.014426279	0.014850422	0.015616594
1016.3	-0.000102388	0.000170706	-0.00012705	0.05076025	0.049335853	0.049919243
1016.35	-0.000277423	0.000311081	-0.000282727	0.016968255	0.015620845	0.015232828
1016.4	-7.74678E-05	3.07619E-05	-5.62072E-05	-0.040228334	-0.039676819	-0.040511412
1016.45	0.000226763	-0.000290887	0.000246288	-0.041824589	-0.040119384	-0.040272151
1016.5	0.000224198	-0.000218975	0.000215841	0.014338322	0.014891811	0.015627198
1016.55	-8.116E-05	0.000148912	-0.000106381	0.050653456	0.049306519	0.049935647
1016.6	-0.000276367	0.000315136	-0.000284787	0.016987057	0.015560465	0.015232859
1016.65	-9.79754E-05	5.51596E-05	-7.82116E-05	-0.040109322	-0.039686611	-0.04052779
1016.7	0.000212423	-0.000279146	0.000234085	-0.041766298	-0.040065367	-0.040282797
1016.75	0.00023538	-0.00023575	0.000229935	0.014257033	0.014936595	0.015636672
1016.8	-5.96E-05	0.000126324	-8.50415E-05	0.050542483	0.049281532	0.049952429
1016.85	-0.000273562	0.000317275	-0.000285048	0.016996483	0.015499509	0.015234264
1016.9	-0.000117681	7.91107E-05	-9.972E-05	-0.039992204	-0.039701123	-0.040543656
1016.95	0.000196857	-0.00026578	0.000220404	-0.041699854	-0.040013833	-0.040294484
1017	0.000244968	-0.000251027	0.000242575	0.01418292	0.014984488	0.015644959
1017.05	-3.78493E-05	0.000103083	-6.31673E-05	0.050428003	0.049261042	0.049969483
1017.1	-0.000269042	0.000317495	-0.000283509	0.016996457	0.015438357	0.015237032
1017.15	-0.000136466	0.000102472	-0.000120596	-0.039877702	-0.039720256	-0.04055891
1017.2	0.000180175	-0.00025088	0.000205332	-0.041625649	-0.039965097	-0.040307137
1017.25	0.000252912	-0.000264722	0.000253681	0.014116451	0.015035188	0.015652007
1017.3	-1.60494E-05	7.93336E-05	-4.08967E-05	0.050310711	0.049245169	0.0499867
1017.35	-0.00026285	0.000315804	-0.000280179	0.016986963	0.015377391	0.015241143
1017.4	-0.000154216	0.000125104	-0.000140707	-0.039766521	-0.039743885	-0.040573457
1017.45	0.000162494	-0.000234542	0.000188965	-0.041544124	-0.039919459	-0.040320674
1017.5	0.000259176	-0.000276757	0.000263183	0.014058046	0.015088376	0.015657776
1017.55	5.65916E-06	5.52219E-05	-1.83708E-05	0.050191322	0.049234003	0.050003972
1017.6	-0.000255039	0.000312222	-0.000275078	0.016968041	0.015316988	0.01524657
1017.65	-0.000170826	0.000146873	-0.000159927	-0.039659348	-0.039771855	-0.040587206
1017.7	0.000143936	-0.000216874	0.000171407	-0.041455765	-0.039877197	-0.04033501
1017.75	0.000263734	-0.000287069	0.00027102	0.014008079	0.015143716	0.01566223
1017.8	2.71372E-05	3.08964E-05	4.26756E-06	0.050070562	0.049227608	0.050021189
1017.85	-0.000245674	0.000306779	-0.000268241	0.016939793	0.015257524	0.015253276
1017.9	-0.000186199	0.000167652	-0.000178132	-0.039556847	-0.039803986	-0.040600071
1017.95	0.000124628	-0.000197987	0.000152768	-0.041361102	-0.039838569	-0.040350051
1018	0.000266571	-0.000295603	0.000277143	0.01396687	0.01520086	0.015665343
1018.05	4.82485E-05	6.50583E-06	2.68749E-05	0.049949169	0.049226015	0.050038243
1018.1	-0.000234829	0.000299518	-0.000259709	0.016902373	0.015199367	0.015261217
1018.15	-0.000200247	0.000187318	-0.000195209	-0.039459656	-0.03984007	-0.040611974
1018.2	0.000104702	-0.000178005	0.000133167	-0.041260704	-0.03980381	-0.040365703
1018.25	0.000267684	-0.000302316	0.000281513	0.013934687	0.01525945	0.015667097
1018.3	6.88601E-05	-1.78014E-05	4.9308E-05	0.049827888	0.049229225	0.050055026
1018.35	-0.000222587	0.000290492	-0.000249538	0.016855994	0.015142878	0.01527034
1018.4	-0.00021289	0.000205759	-0.000211048	-0.039368379	-0.039879875	-0.040622839
1018.45	8.42905E-05	-0.000157053	0.000112729	-0.041155177	-0.039773129	-0.040381864
1018.5	0.000267081	-0.000307177	0.000284103	0.013911745	0.015319118	0.015667485
1018.55	8.88437E-05	-4.18781E-05	7.14246E-05	0.049707461	0.049237211	0.050071433
1018.6	-0.000209038	0.000279765	-0.000237791	0.016800927	0.015088405	0.015280586
1018.65	-0.00022406	0.000222867	-0.000225549	-0.039283586	-0.039923149	-0.0406326
1018.7	6.353E-05	-0.000135263	9.15827E-05	-0.041045157	-0.03974671	-0.040398433
1018.75	0.00026478	-0.000310165	0.000284897	0.013898199	0.015379491	0.015666505
1018.8	0.000108076	-6.55792E-05	9.30844E-05	0.049588628	0.049249915	0.050087362
1018.85	-0.000194282	0.00026741	-0.000224544	0.016737491	0.015036284	0.015291888
1018.9	-0.000233697	0.000238548	-0.000238621	-0.039205809	-0.039969616	-0.040641198
1018.95	4.25576E-05	-0.000112773	6.98626E-05	-0.040931313	-0.039724712	-0.040415304
1019	0.000260813	-0.000311273	0.000283889	0.01389415	0.015440193	0.015664166
1019.05	0.000126439	-8.87628E-05	0.00011415	0.049472121	0.04926725	0.050102711
1019.1	-0.000178424	0.000253512	-0.000209881	0.016666063	0.014986835	0.015304174
1019.15	-0.000241753	0.000252712	-0.000250181	-0.039135537	-0.040018979	-0.04064858
1019.2	2.15103E-05	-8.97224E-05	4.77065E-05	-0.040814334	-0.039707262	-0.04043237
1019.25	0.000255218	-0.000310504	0.000281086	0.013899639	0.015500843	0.015660485
1019.3	0.000143823	-0.000111291	0.000134489	0.049358659	0.049289099	0.050117386
1019.35	-0.000161578	0.000238163	-0.000193895	0.016587065	0.014940362	0.015317364
1019.4	-0.00024819	0.000265282	-0.000260156	-0.039073215	-0.040070928	-0.040654702
1019.45	5.24805E-07	-6.62543E-05	2.5255E-05	-0.040694934	-0.039694461	-0.040449523
1019.5	0.000248047	-0.000307871	0.000276507	0.013914649	0.015561065	0.015655488
1019.55	0.000160123	-0.00013303	0.000153971	0.049248942	0.049315319	0.050131294
1019.6	-0.00014386	0.000221463	-0.000176687	0.016500969	0.014897149	0.015331374
1019.65	-0.000252981	0.000276189	-0.000268483	-0.039019239	-0.040125134	-0.040659526
1019.7	-2.02639E-05	-4.25133E-05	2.65058E-06	-0.04057384	-0.039686382	-0.040466654
1019.75	0.000239361	-0.000303401	0.00027018	0.013939106	0.015620485	0.015649208
1019.8	0.000175246	-0.000153852	0.000172473	0.049143651	0.049345738	0.05014435
1019.85	-0.000125393	0.000203522	-0.000158367	0.016408291	0.01485746	0.015346113
1019.9	-0.000256111	0.000285377	-0.000275108	-0.038973954	-0.040181254	-0.040663024
1019.95	-4.07232E-05	-1.86453E-05	-1.99634E-05	-0.040451792	-0.039683066	-0.040483656
1020	0.00022923	-0.000297132	0.000262147	0.013972875	0.015678732	0.015641687
1020.05	0.000189103	-0.000173637	0.000189878	0.04904344	0.049380159	0.050156471
1020.1	-0.000106304	0.000184455	-0.000139051	0.016309587	0.014821535	0.015361487
1020.15	-0.000257574	0.0002928	-0.000279992	-0.038937654	-0.040238936	-0.040665177
1020.2	-6.0724E-05	5.20426E-06	-4.24435E-05	-0.040329537	-0.039684524	-0.04050042
1020.25	0.000217733	-0.000289111	0.000252458	0.014015767	0.015735447	0.015632974
1020.3	0.000201616	-0.000192269	0.000206076	0.048948931	0.04941836	0.050167583
1020.35	-8.67218E-05	0.000164385	-0.000118863	0.016205453	0.014789591	0.015377398
1020.4	-0.000257377	0.000298421	-0.000283102	-0.038910578	-0.040297818	-0.040665973
1020.45	-8.0141E-05	2.88906E-05	-6.4647E-05	-0.040207826	-0.03969074	-0.040516842
1020.5	0.000204957	-0.000279397	0.000241175	0.014067533	0.015790278	0.015623127
1020.55	0.000212718	-0.000209641	0.000220965	0.048860716	0.049460096	0.050177617
1020.6	-6.67773E-05	0.000143438	-9.79297E-05	0.016096517	0.01476182	0.015393745
1020.65	-0.000255536	0.000302218	-0.00028442	-0.038892907	-0.040357529	-0.04066541
1020.7	-9.88541E-05	5.22707E-05	-8.64333E-05	-0.040087405	-0.039701665	-0.040532818
1020.75	0.000190996	-0.000268057	0.000228371	0.014127872	0.015842888	0.015612209
1020.8	0.00022235	-0.000225656	0.000234449	0.048779346	0.049505101	0.050186512
1020.85	-4.66034E-05	0.000121747	-7.63851E-05	0.015983441	0.014738388	0.015410424
1020.9	-0.000252079	0.000304176	-0.000283938	-0.038884768	-0.040417696	-0.040663492
1020.95	-0.000116749	7.52045E-05	-0.000107664	-0.039969018	-0.039717222	-0.040548248
1021	0.000175952	-0.000255171	0.000214126	0.014196429	0.015892953	0.015600292
1021.05	0.000230463	-0.000240224	0.000246445	0.048705333	0.049553086	0.050194213
1021.1	-2.6333E-05	9.94477E-05	-5.43657E-05	0.015866911	0.014719431	0.015427328
1021.15	-0.000247043	0.000304296	-0.00028166	-0.038886226	-0.040477943	-0.040660236
1021.2	-0.000133717	9.75551E-05	-0.000128205	-0.039853392	-0.039737305	-0.040563036
1021.25	0.000159933	-0.000240826	0.000198533	0.014272798	0.015940164	0.015587453
1021.3	0.000237019	-0.000253265	0.000256876	0.048639145	0.049603748	0.050200675
1021.35	-6.09835E-06	7.66792E-05	-3.20116E-05	0.015747636	0.014705061	0.015444351
1021.4	-0.000240477	0.000302586	-0.000277599	-0.03889729	-0.040537895	-0.040655662
1021.45	-0.000149657	0.00011919	-0.000147925	-0.039741245	-0.039761781	-0.040577088
1021.5	0.000143052	-0.000225116	0.000181689	0.014356522	0.015984234	0.015573773
1021.55	0.000241991	-0.000264708	0.000265676	0.048581202	0.049656765	0.050205857
1021.6	1.39697E-05	5.35826E-05	-9.4647E-06	0.015626343	0.014695357	0.015461384
1021.65	-0.000232437	0.000299068	-0.000271783	-0.038917908	-0.040597176	-0.040649803
1021.7	-0.000164476	0.000139983	-0.0001667	-0.039633269	-0.039790487	-0.040590318
1021.75	0.000125428	-0.000208146	0.000163703	0.014447101	0.016024893	0.015559342
1021.8	0.000245362	-0.000274493	0.000272791	0.048531873	0.049711801	0.050209729
1021.85	3.37424E-05	3.02998E-05	1.31318E-05	0.015503775	0.014690371	0.01547832
1021.9	-0.000222991	0.000293774	-0.00026425	-0.038947971	-0.04065542	-0.040642698
1021.95	-0.000178089	0.000159812	-0.000184411	-0.039530136	-0.039823237	-0.040602643
1022	0.000107182	-0.000190026	0.000144689	0.014543991	0.016061895	0.015544251
1022.05	0.000247126	-0.000282572	0.000278175	0.048491477	0.04976851	0.050212269
1022.1	5.30944E-05	6.97351E-06	3.56344E-05	0.015380681	0.014690124	0.015495052
1022.15	-0.000212213	0.000286747	-0.000255047	-0.03898731	-0.040712265	-0.040634393
1022.2	-0.000190419	0.000178563	-0.000200946	-0.039432487	-0.039859818	-0.040613987
1022.25	8.84374E-05	-0.000170873	0.000124768	0.014646607	0.016095016	0.015528597
1022.3	0.000247286	-0.000288904	0.000281796	0.048460277	0.049826533	0.050213464
1022.35	7.19042E-05	-1.62545E-05	5.79002E-05	0.015257817	0.014694609	0.015511474
1022.4	-0.000200187	0.00027804	-0.000244233	-0.039035701	-0.040767358	-0.040624944
1022.45	-0.000201398	0.000196127	-0.000216201	-0.039340932	-0.039899994	-0.04062428
1022.5	6.93225E-05	-0.000150809	0.000104068	0.01475433	0.016124057	0.015512481
1022.55	0.000245859	-0.000293463	0.00028363	0.048438482	0.049885507	0.050213307
1022.6	9.00547E-05	-3.92438E-05	7.97879E-05	0.015135937	0.014703787	0.015527484
1022.65	-0.000187003	0.000267716	-0.000231879	-0.039092861	-0.04082036	-0.040614411
1022.7	-0.000210969	0.000212407	-0.000230078	-0.039256044	-0.039943507	-0.040633458
1022.75	4.99647E-05	-0.000129963	8.27186E-05	0.014866507	0.016148845	0.015496004
1022.8	0.000242868	-0.000296232	0.000283666	0.048426242	0.04994506	0.050211803
1022.85	0.000107435	-6.18563E-05	0.000101159	0.015015792	0.014717593	0.01554298
1022.9	-0.000172759	0.000255848	-0.000218062	-0.039158455	-0.040870943	-0.040602864
1022.95	-0.000219084	0.000227311	-0.00024249	-0.039178355	-0.039990078	-0.040641465
1023	3.04926E-05	-0.000108465	6.08572E-05	0.014982456	0.016169235	0.015479271
1023.05	0.00023835	-0.000297205	0.000281906	0.048423647	0.05000482	0.050208963
1023.1	0.000123939	-8.3957E-05	0.000121877	0.014898123	0.014735929	0.015557866
1023.15	-0.000157557	0.000242517	-0.000202872	-0.039232095	-0.040918797	-0.040590378
1023.2	-0.000225705	0.000240757	-0.000253359	-0.039108357	-0.040039409	-0.040648252
1023.25	1.10341E-05	-8.64492E-05	3.86225E-05	0.015101471	0.016185107	0.01546239
1023.3	0.00023235	-0.000296387	0.000278361	0.048430733	0.050064414	0.050204807
1023.35	0.000139468	-0.000105415	0.000141811	0.014783658	0.014758672	0.015572048
1023.4	-0.000141508	0.000227814	-0.000186405	-0.039313342	-0.04096363	-0.040577032
1023.45	-0.000230803	0.000252672	-0.000262617	-0.039046491	-0.040091188	-0.040653779
1023.5	-8.28426E-06	-6.40539E-05	1.61559E-05	0.015222826	0.016196373	0.015445466
1023.55	0.000224921	-0.000293795	0.000273055	0.04844747	0.050123468	0.050199364
1023.6	0.000153933	-0.000126104	0.000160836	0.014673106	0.014785671	0.015585437
1023.65	-0.000124724	0.000211836	-0.000168767	-0.03940171	-0.041005166	-0.040562912
1023.7	-0.000234362	0.000262996	-0.000270206	-0.038993153	-0.040145085	-0.040658014
1023.75	-2.7338E-05	-4.14168E-05	-6.39961E-06	0.015345781	0.016202973	0.015428608
1023.8	0.000216127	-0.000289455	0.000266021	0.048473774	0.050181617	0.05019267
1023.85	0.000167248	-0.000145904	0.000178829	0.014567152	0.014816748	0.015597952
1023.9	-0.000107322	0.00019469	-0.00015007	-0.039496668	-0.041043154	-0.040548111
1023.95	-0.000236374	0.000271674	-0.000276078	-0.038948686	-0.040200759	-0.04066093
1024	-4.60055E-05	-1.86771E-05	-2.89008E-05	0.01546958	0.016204874	0.015411921
1024.05	0.00020604	-0.000283407	0.000257306	0.0485095	0.050238497	0.050184771
1024.1	0.000179339	-0.000164699	0.000195679	0.014466457	0.014851699	0.015609512
1024.15	-8.9423E-05	0.000176486	-0.000130433	-0.039597645	-0.041077365	-0.040532721
1024.2	-0.000236842	0.000278665	-0.000280196	-0.038913378	-0.040257859	-0.040662512
1024.25	-6.4169E-05	4.02658E-06	-5.12046E-05	0.015593467	0.016202075	0.015395512
1024.3	0.000194739	-0.000275697	0.000246965	0.048554443	0.050293757	0.050175717
1024.35	0.000190141	-0.000182384	0.000211277	0.014371647	0.014890298	0.015620048
1024.4	-7.11482E-05	0.000157343	-0.000109983	-0.039704029	-0.041107592	-0.040516842
1024.45	-0.000235779	0.000283938	-0.000282535	-0.038887461	-0.040316023	-0.040662753
1024.5	-8.17152E-05	2.65566E-05	-7.31694E-05	0.015716678	0.016194605	0.015379483
1024.55	0.000182311	-0.000266383	0.000235066	0.048608345	0.050347055	0.050165569
1024.6	0.000199596	-0.000198857	0.000225526	0.014283317	0.014932295	0.015629495
1024.65	-5.26213E-05	0.000137382	-8.88482E-05	-0.039815177	-0.041133656	-0.040500576
1024.7	-0.00023321	0.000287472	-0.000283082	-0.038871113	-0.040374887	-0.040661654
1024.75	-9.8536E-05	4.87775E-05	-9.46557E-05	0.015838454	0.01618252	0.015363935
1024.8	0.000168849	-0.000255534	0.000221685	0.048670888	0.050398061	0.050154393
1024.85	0.000207657	-0.000214027	0.000238335	0.014202021	0.01497742	0.015637794
1024.9	-3.39663E-05	0.000116731	-6.71649E-05	-0.039930412	-0.041155402	-0.040484025
1024.95	-0.000229166	0.000289258	-0.000281834	-0.038864449	-0.04043408	-0.040659222
1025	-0.000114529	7.05563E-05	-0.000115527	0.015958046	0.016165906	0.015348965
1025.05	0.000154451	-0.000243224	0.000206907	0.048741704	0.050446463	0.050142261
1025.1	0.000214286	-0.00022781	0.000249624	0.01412827	0.015025385	0.015644894
1025.15	-1.53064E-05	9.55187E-05	-4.50707E-05	-0.040049034	-0.041172706	-0.040467295
1025.2	-0.00022369	0.000289296	-0.000278799	-0.038867527	-0.040493232	-0.040655477
1025.25	-0.000129599	9.17641E-05	-0.000135651	0.016074713	0.016144878	0.015334669
1025.3	0.000139224	-0.000229539	0.000190827	0.048820371	0.050491963	0.050129251
1025.35	0.000219456	-0.000240134	0.000259322	0.014062531	0.015075882	0.015650754
1025.4	3.23586E-06	7.38787E-05	-2.27064E-05	-0.040170319	-0.041185468	-0.040450492
1025.45	-0.000216834	0.000287599	-0.000273999	-0.038880346	-0.040551974	-0.040650444
1025.5	-0.000143657	0.000112276	-0.000154901	0.016187733	0.016119577	0.015321134
1025.55	0.000123275	-0.000214572	0.000173549	0.048906419	0.050534283	0.050115448
1025.6	0.000223148	-0.000250932	0.000267369	0.014005223	0.015128589	0.015655337
1025.65	2.15404E-05	5.19452E-05	-2.14346E-07	-0.040293525	-0.04119362	-0.040433723
1025.7	-0.000208658	0.00028419	-0.000267464	-0.038902843	-0.040609937	-0.040644158
1025.75	-0.000156622	0.000131972	-0.000173154	0.016296405	0.016090171	0.015308446
1025.8	0.000106718	-0.000198422	0.000155183	0.048999331	0.050573167	0.05010094
1025.85	0.000225355	-0.00026015	0.000273713	0.013956713	0.015183173	0.015658618
1025.9	3.94898E-05	2.98532E-05	2.22623E-05	-0.040417897	-0.04119712	-0.040417095
1025.95	-0.00019923	0.0002791	-0.000259237	-0.038934897	-0.040666762	-0.04063666
1026	-0.000168421	0.000150739	-0.000190294	0.016400051	0.016056853	0.015296683
1026.05	8.96665E-05	-0.000181196	0.000135846	0.049098548	0.050608378	0.050085821
1026.1	0.000226079	-0.000267743	0.000278316	0.013917313	0.015239287	0.015660578
1026.15	5.69702E-05	7.73793E-06	4.45805E-05	-0.040542674	-0.041195959	-0.040400711
1026.2	-0.000188626	0.000272372	-0.000249372	-0.038976326	-0.040722096	-0.040628
1026.25	-0.00017899	0.00016847	-0.000206214	0.016498027	0.016019843	0.015285918
1026.3	7.22394E-05	-0.000163005	0.000115662	0.04920347	0.050639706	0.050070187
1026.35	0.000225331	-0.000273678	0.00028115	0.013887283	0.015296576	0.015661206
1026.4	7.38721E-05	-1.42662E-05	6.65984E-05	-0.040667087	-0.041190154	-0.040384676
1026.45	-0.000176929	0.00026406	-0.000237932	-0.039026893	-0.040775595	-0.040618235
1026.5	-0.000188273	0.000185063	-0.000220813	0.01658972	0.01597938	0.015276217
1026.55	5.45551E-05	-0.000143968	9.47601E-05	0.049313461	0.050666963	0.050054139
1026.6	0.000223134	-0.00027793	0.000282197	0.013866823	0.015354678	0.015660501
1026.65	9.00909E-05	-3.60265E-05	8.8176E-05	-0.040790371	-0.041179754	-0.04036909
1026.7	-0.000164228	0.000254226	-0.000224992	-0.039086302	-0.04082693	-0.040607429
1026.75	-0.000196224	0.000200428	-0.000233999	0.016674554	0.015935725	0.015267641
1026.8	3.67328E-05	-0.000124206	7.32738E-05	0.049427853	0.050689989	0.050037778
1026.85	0.000219518	-0.000280485	0.000281453	0.013856076	0.015413229	0.015658471
1026.9	0.000105528	-5.74127E-05	0.000109176	-0.040911764	-0.041164833	-0.040354051
1026.95	-0.000150619	0.000242939	-0.000210634	-0.039154201	-0.040875784	-0.040595652
1027	-0.000202806	0.00021448	-0.000245689	0.016751995	0.01588916	0.015260241
1027.05	1.88916E-05	-0.000103844	5.13401E-05	0.049545949	0.050708649	0.050021209
1027.1	0.000214524	-0.000281341	0.000278922	0.013855124	0.01547186	0.015655129
1027.15	0.00012009	-7.82978E-05	0.000129466	-0.041030517	-0.041145497	-0.040339654
1027.2	-0.000136201	0.00023028	-0.000194951	-0.039230189	-0.040921858	-0.040582981
1027.25	-0.000207991	0.000227143	-0.000255809	0.016821555	0.015839983	0.015254062
1027.3	1.14913E-06	-8.3011E-05	2.90989E-05	0.04966703	0.050722838	0.050004538
1027.35	0.0002082	-0.000280505	0.000274623	0.013863989	0.015530204	0.0156505
1027.4	0.000133691	-9.8559E-05	0.000148917	-0.041145893	-0.041121878	-0.040325989
1027.45	-0.000121079	0.000216336	-0.000178043	-0.039313811	-0.040964869	-0.040569497
1027.5	-0.000211761	0.000238351	-0.000264297	0.016882791	0.015788509	0.015249142
1027.55	-1.63787E-05	-6.18359E-05	6.69218E-06	0.049790355	0.050732477	0.04998787
1027.6	0.000200604	-0.000277995	0.000268584	0.013882635	0.015587896	0.015644616
1027.65	0.000146254	-0.000118078	0.000167405	-0.041257178	-0.041094134	-0.040313141
1027.7	-0.000105361	0.000201201	-0.00016002	-0.039404564	-0.041004556	-0.040555288
1027.75	-0.000214108	0.000248047	-0.000271098	0.016935313	0.015735067	0.015245508
1027.8	-3.35788E-05	-4.04501E-05	-1.57374E-05	0.049915168	0.050737519	0.049971311
1027.85	0.0001918	-0.000273839	0.000260845	0.013910963	0.015644577	0.015637515
1027.9	0.000157708	-0.000136742	0.000184814	-0.041363679	-0.04106245	-0.040301191
1027.95	-8.91583E-05	0.000184975	-0.000140996	-0.039501904	-0.041040679	-0.040540444
1028	-0.000215034	0.000256184	-0.000276172	0.016978781	0.015679995	0.015243183
1028.05	-5.03414E-05	-1.89851E-05	-3.8047E-05	0.050040703	0.050737942	0.049954966
1028.1	0.000181862	-0.000268076	0.000251455	0.013948815	0.015699894	0.015629246
1028.15	0.000167989	-0.000154444	0.000201034	-0.041464731	-0.041027033	-0.040290211
1028.2	-7.25832E-05	0.000167767	-0.000121095	-0.039605241	-0.04107302	-0.040525062
1028.25	-0.000214549	0.000262725	-0.000279487	0.017012914	0.015623644	0.015242177
1028.3	-6.65609E-05	2.42838E-06	-6.00946E-05	0.050166189	0.050733756	0.049938937
1028.35	0.000170869	-0.000260752	0.000240477	0.013995975	0.015753503	0.015619862
1028.4	0.000177044	-0.000171086	0.000215961	-0.041559703	-0.040988116	-0.040280271
1028.45	-5.575E-05	0.000149688	-0.000100442	-0.03971395	-0.041101386	-0.040509239
1028.5	-0.000212674	0.000267643	-0.000281024	0.017037485	0.015566369	0.015242496
1028.55	-8.21365E-05	2.36608E-05	-8.174E-05	0.050290854	0.050724999	0.049923327
1028.6	0.000158906	-0.000251924	0.000227982	0.014052168	0.015805073	0.015609426
1028.65	0.000184828	-0.000186573	0.000229503	-0.041648001	-0.040945952	-0.040271431
1028.7	-3.87735E-05	0.000130854	-7.91701E-05	-0.03982737	-0.04112561	-0.040493076
1028.75	-0.000209438	0.00027092	-0.000280774	0.017052325	0.015508533	0.015244135
1028.8	-9.69728E-05	4.45849E-05	-0.000102846	0.050413927	0.050711737	0.049908233
1028.85	0.000146065	-0.000241658	0.00021405	0.014117062	0.015854286	0.015598005
1028.9	0.000191306	-0.000200821	0.000241573	-0.041729069	-0.040900812	-0.040263745
1028.95	-2.17678E-05	0.000111386	-5.74158E-05	-0.039944811	-0.041145551	-0.040476678
1029	-0.00020488	0.00027255	-0.000278739	0.017057329	0.015450499	0.015247081
1029.05	-0.000110981	6.50762E-05	-0.000123277	0.050534648	0.050694066	0.04989375
1029.1	0.000132441	-0.000230028	0.000198771	0.014190274	0.01590084	0.015585673
1029.15	0.000196449	-0.000213755	0.000252096	-0.041802395	-0.040852989	-0.04025726
1029.2	-4.84611E-06	9.14065E-05	-3.53177E-05	-0.040065556	-0.041161094	-0.040460148
1029.25	-0.000199044	0.000272536	-0.000274935	0.017052446	0.015392631	0.015251312
1029.3	-0.000124077	8.5014E-05	-0.000142905	0.050652269	0.050672109	0.049879969
1029.35	0.000118134	-0.000217115	0.000182244	0.014271366	0.015944449	0.015572511
1029.4	0.000200241	-0.000225306	0.000261007	-0.041867514	-0.040802789	-0.040252016
1029.45	1.18801E-05	7.10418E-05	-1.30169E-05	-0.040188866	-0.041172154	-0.040443592
1029.5	-0.000191988	0.000270893	-0.000269388	0.017037692	0.015335293	0.015256801
1029.55	-0.000136187	0.000104282	-0.000161606	0.05076606	0.050646013	0.049866976
1029.6	0.000103249	-0.000203008	0.000164574	0.014359852	0.015984848	0.015558603
1029.65	0.000202673	-0.000235415	0.000268249	-0.041924011	-0.040750533	-0.040248042
1029.7	2.83021E-05	5.04181E-05	9.34415E-06	-0.040313987	-0.041178674	-0.040427114
1029.75	-0.000183772	0.000267643	-0.000262133	0.01701314	0.015278842	0.015263508
1029.8	-0.000147241	0.000122769	-0.00017926	0.050875315	0.050615955	0.049854852
1029.85	8.7891E-05	-0.000187804	0.000145876	0.0144552	0.016021792	0.01554404
1029.9	0.000203746	-0.000244034	0.000273779	-0.041971524	-0.040696555	-0.040245362
1029.95	4.43145E-05	2.96626E-05	3.1623E-05	-0.040440151	-0.041180625	-0.040410819
1030	-0.000174466	0.000262819	-0.000253219	0.016978926	0.015223631	0.015271391
1030.05	-0.000157181	0.000140369	-0.000195756	0.050979351	0.050582132	0.049843673
1030.1	7.21691E-05	-0.000171602	0.00012627	0.014556833	0.016055058	0.015528914
1030.15	0.000203471	-0.000251123	0.000277561	-0.042009745	-0.040641199	-0.04024399
1030.2	5.98158E-05	8.9023E-06	5.36776E-05	-0.040566581	-0.041178006	-0.04039481
1030.25	-0.000164146	0.000256465	-0.000242704	0.016935242	0.015170002	0.015280396
1030.3	-0.000165953	0.000156983	-0.000210989	0.05107752	0.050544769	0.049833507
1030.35	5.61926E-05	-0.00015451	0.000105882	0.014664136	0.016084448	0.015513324
1030.4	0.000201866	-0.000256651	0.000279575	-0.042038422	-0.040584815	-0.040243933
1030.45	7.47091E-05	-1.17369E-05	7.53675E-05	-0.040692499	-0.041170848	-0.040379189
1030.5	-0.000152894	0.000248632	-0.000230656	0.016882343	0.015118288	0.015290464
1030.55	-0.000173514	0.000172519	-0.000224865	0.051169205	0.050504109	0.049824417
1030.6	4.00714E-05	-0.000136639	8.48414E-05	0.014776458	0.016109788	0.015497368
1030.65	0.000198959	-0.000260599	0.000279808	-0.042057362	-0.04052776	-0.040245189
1030.7	8.89028E-05	-3.2131E-05	9.65548E-05	-0.040817129	-0.041159207	-0.040364053
1030.75	-0.000140798	0.000239379	-0.000217154	0.016820539	0.015068809	0.01530153
1030.8	-0.00017983	0.000186892	-0.000237295	0.051253832	0.050460416	0.049816459
1030.85	2.39152E-05	-0.000118104	6.3284E-05	0.014893113	0.01613093	0.015481148
1030.9	0.000194788	-0.000262957	0.000278261	-0.042066432	-0.040470394	-0.040247747
1030.95	0.000102311	-5.21585E-05	0.000117105	-0.0409397	-0.041143169	-0.040349498
1031	-0.000127948	0.000228776	-0.000202285	0.016750197	0.015021868	0.015313521
1031.05	-0.000184874	0.000200025	-0.000248202	0.051330866	0.050413973	0.049809682
1031.1	7.83247E-06	-9.90239E-05	4.13477E-05	0.015013391	0.016147753	0.015464769
1031.15	0.000189396	-0.000263723	0.000274945	-0.042065561	-0.040413079	-0.040251589
1031.2	0.000114855	-7.17012E-05	0.000136887	-0.041059452	-0.041122847	-0.040335615
1031.25	-0.000114442	0.000216899	-0.000186146	0.016671734	0.014977753	0.01532636
1031.3	-0.00018863	0.000211849	-0.000257517	0.051399819	0.050365081	0.049804126
1031.35	-8.06996E-06	-7.95182E-05	1.91727E-05	0.015136555	0.016160164	0.015448334
1031.4	0.000182836	-0.000262908	0.000269883	-0.042054735	-0.040356174	-0.040256687
1031.45	0.000126461	-9.06449E-05	0.000155776	-0.041175643	-0.04109838	-0.040322491
1031.5	-0.000100379	0.000203831	-0.00016884	0.016585622	0.014936734	0.015339962
1031.55	-0.00019109	0.000222305	-0.000265183	0.051460254	0.050314052	0.049799824
1031.6	-2.36878E-05	-5.97093E-05	-3.09932E-06	0.015261853	0.016168096	0.015431949
1031.65	0.000175167	-0.000260531	0.000263109	-0.042034006	-0.040300036	-0.040263008
1031.7	0.000137065	-0.00010888	0.000173652	-0.04128755	-0.041069936	-0.040310208
1031.75	-8.586E-05	0.000189661	-0.000150479	0.016492379	0.014899059	0.015354242
1031.8	-0.000192255	0.000231342	-0.000271152	0.051511782	0.050261214	0.049796801
1031.85	-3.89201E-05	-3.972E-05	-2.53261E-05	0.015388513	0.016171514	0.015415716
1031.9	0.000166457	-0.00025662	0.000254667	-0.042003485	-0.040245016	-0.040270508
1031.95	0.000146609	-0.000126303	0.000190401	-0.041394476	-0.041037702	-0.040298843
1032	-7.09892E-05	0.000174486	-0.000131181	0.016392567	0.014864956	0.015369105
1032.05	-0.000192133	0.000238917	-0.000275388	0.051554072	0.050206904	0.049795074
1032.1	-5.36696E-05	-1.96729E-05	-4.73657E-05	0.015515758	0.016170408	0.015399739
1032.15	0.000156777	-0.000251213	0.000244614	-0.041963343	-0.040191455	-0.040279137
1032.2	0.000155043	-0.000142816	0.000205919	-0.041495753	-0.041001894	-0.040288465
1032.25	-5.58716E-05	0.000158408	-0.00011107	0.016286791	0.014834629	0.015384458
1032.3	-0.000190745	0.000244998	-0.000277865	0.051586848	0.050151468	0.049794652
1032.35	-6.78436E-05	3.09877E-07	-6.90778E-05	0.015642804	0.016164799	0.015384118
1032.4	0.000146206	-0.000244357	0.000233016	-0.041913811	-0.040139687	-0.04028884
1032.45	0.000162325	-0.000158326	0.000220107	-0.041590748	-0.040962747	-0.04027914
1032.5	-4.06123E-05	0.000141531	-9.02762E-05	0.016175694	0.014808257	0.015400201
1032.55	-0.000188116	0.000249562	-0.00027857	0.05160989	0.050095257	0.049795535
1032.6	-8.13545E-05	2.01079E-05	-9.0324E-05	0.015768867	0.016154735	0.015368954
1032.65	0.000134829	-0.000236106	0.000219947	-0.041855181	-0.040090031	-0.040299551
1032.7	0.000168422	-0.00017275	0.000232876	-0.041678863	-0.040920516	-0.040270924
1032.75	-2.53164E-05	0.000123965	-6.89322E-05	0.016059952	0.014785994	0.015416233
1032.8	-0.000184282	0.000252597	-0.000277499	0.05162304	0.050038628	0.049797714
1032.85	-9.41204E-05	3.9603E-05	-0.000110969	0.015893168	0.016140293	0.01535434
1032.9	0.000122732	-0.000226524	0.000205493	-0.041787797	-0.040042794	-0.040311202
1032.95	0.00017331	-0.00018601	0.000244146	-0.041759544	-0.040875476	-0.040263868
1033	-1.00877E-05	0.000105824	-4.71752E-05	0.015940271	0.014767968	0.015432453
1033.05	-0.000179285	0.000254097	-0.000274662	0.051626202	0.049981937	0.049801173
1033.1	-0.000106065	5.86801E-05	-0.000130882	0.016014936	0.016121576	0.015340369
1033.15	0.000110008	-0.000215681	0.000189747	-0.041712062	-0.039998265	-0.040323715
1033.2	0.000176973	-0.000198038	0.000253847	-0.04183228	-0.04082792	-0.040258013
1033.25	4.97171E-06	8.72228E-05	-2.51445E-05	0.015817383	0.01475428	0.015448757
1033.3	-0.000173176	0.000254069	-0.000270079	0.051619338	0.049925541	0.049805888
1033.35	-0.00011712	7.72275E-05	-0.000149936	0.016133417	0.016098715	0.015327128
1033.4	9.67529E-05	-0.000203656	0.000172812	-0.041628428	-0.039956717	-0.040337011
1033.45	0.000179402	-0.000208771	0.000261918	-0.04189661	-0.040778153	-0.040253395
1033.5	1.97621E-05	6.82783E-05	-2.98115E-06	0.01569204	0.014745003	0.01546504
1033.55	-0.000166013	0.000252527	-0.000263779	0.051602475	0.049869795	0.049811827
1033.6	-0.000127222	9.51382E-05	-0.000168011	0.016247874	0.016071866	0.0153147
1033.65	8.3063E-05	-0.000190533	0.000154797	-0.041537399	-0.039918402	-0.040351003
1033.7	0.000180601	-0.000218158	0.00026831	-0.041952122	-0.040726496	-0.040250042
1033.75	3.41871E-05	4.91087E-05	1.91731E-05	0.015565013	0.014740183	0.0154812
1033.8	-0.000157858	0.000249497	-0.000255807	0.0515757	0.049815048	0.049818949
1033.85	-0.000136317	0.00011231	-0.000184991	0.016357593	0.016041212	0.015303163
1033.9	6.9038E-05	-0.000176401	0.000135818	-0.041439524	-0.039883552	-0.0403656
1033.95	0.000180577	-0.000226155	0.000272983	-0.04199846	-0.04067328	-0.040247971
1034	4.81538E-05	2.98322E-05	4.11767E-05	0.015437082	0.014739835	0.015497133
1034.05	-0.000148781	0.00024501	-0.000246214	0.051539161	0.04976164	0.049827207
1034.1	-0.000144358	0.000128646	-0.000200771	0.01646189	0.016006955	0.015292589
1034.15	5.47781E-05	-0.000161357	0.000115998	-0.041335395	-0.039852374	-0.040380709
1034.2	0.00017935	-0.000232728	0.000275909	-0.042035322	-0.040618845	-0.040247194
1034.25	6.15738E-05	1.05668E-05	6.28892E-05	0.015309036	0.014743948	0.01551274
1034.3	-0.000138859	0.000239109	-0.000235064	0.051493068	0.049709904	0.049836546
1034.35	-0.000151305	0.000144056	-0.000215249	0.016560113	0.015969323	0.015283042
1034.4	4.03841E-05	-0.000145501	9.54645E-05	-0.041225645	-0.039825054	-0.040396232
1034.45	0.000176945	-0.000237852	0.000277072	-0.042062465	-0.040563536	-0.040247713
1034.5	7.43638E-05	-8.57129E-06	8.41721E-05	0.015181664	0.014752482	0.015527921
1034.55	-0.000128171	0.000231844	-0.00022243	0.05143769	0.049660161	0.049846905
1034.6	-0.000157127	0.000158456	-0.000228336	0.016651644	0.015928564	0.015274581
1034.65	2.59561E-05	-0.000128936	7.43491E-05	-0.041110943	-0.039801753	-0.040412071
1034.7	0.000173396	-0.000241509	0.000276467	-0.042079705	-0.040507705	-0.040249522
1034.75	8.64456E-05	-2.74674E-05	0.00010489	0.015055754	0.01476537	0.015542581
1034.8	-0.000116802	0.000223272	-0.000208393	0.051373353	0.049612718	0.049858215
1034.85	-0.0001618	0.00017177	-0.000239949	0.016735908	0.015884944	0.015267259
1034.9	1.15934E-05	-0.000111771	5.27877E-05	-0.040991987	-0.039782603	-0.040428123
1034.95	0.000168745	-0.000243693	0.000274099	-0.042086919	-0.040451706	-0.040252607
1035	9.77473E-05	-4.60097E-05	0.000124911	0.014932085	0.014782517	0.015556626
1035.05	-0.000104839	0.000213459	-0.000193046	0.05130044	0.049567866	0.049870404
1035.1	-0.000165311	0.000183927	-0.000250016	0.016812372	0.015838747	0.015261119
1035.15	-2.60672E-06	-9.41158E-05	3.09187E-05	-0.040869505	-0.039767714	-0.040444286
1035.2	0.000163039	-0.000244406	0.000269985	-0.042084047	-0.040395892	-0.040256947
1035.25	0.000108203	-6.40897E-05	0.000144107	0.014811425	0.014803801	0.01556997
1035.3	-9.23745E-05	0.000202477	-0.000176489	0.051219386	0.049525879	0.049883391
1035.35	-0.000167653	0.000194867	-0.000258473	0.016880552	0.015790272	0.015256198
1035.4	-1.65493E-05	-7.60818E-05	8.88245E-06	-0.040744248	-0.039757164	-0.040460457
1035.45	0.000156335	-0.00024366	0.000264154	-0.042071089	-0.040340614	-0.04026251
1035.5	0.000117754	-8.16028E-05	0.000162358	0.014694524	0.014829076	0.015582529
1035.55	-7.95005E-05	0.000190406	-0.000158828	0.051130678	0.049487014	0.049897092
1035.6	-0.000168827	0.000204536	-0.000265269	0.016940013	0.015739832	0.015252526
1035.65	-3.01424E-05	-5.77824E-05	-1.318E-05	-0.040616985	-0.039751007	-0.040476534
1035.7	0.000148694	-0.000241473	0.000256646	-0.042048109	-0.040286218	-0.04026926
1035.75	0.000126349	-9.84493E-05	0.000179547	0.01458211	0.014858168	0.015594223
1035.8	-6.63124E-05	0.000177329	-0.000140178	0.051034852	0.049451505	0.04991142
1035.85	-0.000168844	0.000212889	-0.000270363	0.016990373	0.015687752	0.015250123
1035.9	-4.32978E-05	-3.93311E-05	-3.51273E-05	-0.040488498	-0.039749266	-0.040492413
1035.95	0.000140182	-0.000237876	0.00024751	-0.042015232	-0.040233045	-0.04027715
1036	0.000133943	-0.000114534	0.000195565	0.014474884	0.014890882	0.015604982
1036.05	-5.29059E-05	0.000163336	-0.000120659	0.050932488	0.049419565	0.04992628
1036.1	-0.000167721	0.00021989	-0.000273723	0.017031306	0.015634364	0.015249002
1036.15	-5.59317E-05	-2.08411E-05	-5.68194E-05	-0.040359578	-0.03975194	-0.040507994
1036.2	0.000130872	-0.000232904	0.000236806	-0.041972645	-0.040181426	-0.04028613
1036.25	0.000140499	-0.000129769	0.000210312	0.014373517	0.014927	0.015614736
1036.3	-3.93771E-05	0.000148523	-0.000100398	0.050824207	0.049391383	0.049941579
1036.35	-0.000165484	0.000225512	-0.000275331	0.017062545	0.015580011	0.015249168
1036.4	-6.79649E-05	-2.42468E-06	-7.81175E-05	-0.040231022	-0.039758996	-0.040523179
1036.45	0.000120842	-0.000226603	0.000224606	-0.041920596	-0.040131682	-0.040296138
1036.5	0.000145989	-0.00014407	0.000223695	0.014278646	0.014966283	0.015623428
1036.55	-2.58215E-05	0.000132988	-7.95246E-05	0.050710669	0.049367126	0.049957217
1036.6	-0.000162167	0.000229735	-0.000275178	0.01708388	0.015525038	0.015250616
1036.65	-7.93235E-05	1.58077E-05	-9.8886E-05	-0.040103623	-0.039770376	-0.040537872
1036.7	0.000110171	-0.000219026	0.000210989	-0.041859389	-0.04008412	-0.040307109
1036.75	0.00015039	-0.000157362	0.00023563	0.014190865	0.015008472	0.015631002
1036.8	-1.23336E-05	0.000116832	-5.81738E-05	0.050592565	0.049346934	0.049973094
1036.85	-0.000157809	0.00023255	-0.000273268	0.017095163	0.015469794	0.015253336
1036.9	-8.99395E-05	3.37479E-05	-0.000118992	-0.039978172	-0.039785992	-0.040551979
1036.95	9.89448E-05	-0.000210233	0.000196044	-0.041789389	-0.040039033	-0.040318973
1037	0.000153691	-0.000169576	0.000246042	0.014110731	0.015053292	0.015637414
1037.05	9.9415E-07	0.00010016	-3.64828E-05	0.050470619	0.049330919	0.049989108
1037.1	-0.000152457	0.000233955	-0.000269614	0.017096307	0.015414628	0.015257307
1037.15	-9.97512E-05	5.12908E-05	-0.000138309	-0.039855445	-0.039805734	-0.040565413
1037.2	8.72499E-05	-0.000200291	0.000179868	-0.041711013	-0.039996697	-0.04033165
1037.25	0.000155886	-0.00018065	0.000254867	0.014038749	0.015100451	0.015642625
1037.3	1.40714E-05	8.30792E-05	-1.45909E-05	0.050345578	0.04931917	0.050005158
1037.35	-0.000146165	0.000233958	-0.000264244	0.017087291	0.015359889	0.015262502
1037.4	-0.000108703	6.83348E-05	-0.000156713	-0.039736206	-0.039829461	-0.040578089
1037.45	7.51755E-05	-0.000189273	0.000162568	-0.041624732	-0.039957371	-0.040345059
1037.5	0.000156977	-0.00019053	0.000262049	0.013975378	0.015149644	0.015646604
1037.55	2.68111E-05	6.56972E-05	7.36143E-06	0.050218208	0.049311746	0.050021141
1037.6	-0.000138992	0.000232576	-0.000257192	0.017068152	0.015305921	0.015268885
1037.65	-0.000116747	8.47829E-05	-0.000174088	-0.039621197	-0.039857011	-0.040589928
1037.7	6.28122E-05	-0.000177257	0.000144254	-0.041531066	-0.039921292	-0.040359114
1037.75	0.000156976	-0.000199171	0.000267546	0.013921024	0.015200552	0.015649328
1037.8	3.91297E-05	4.81224E-05	2.92334E-05	0.050089293	0.049308679	0.050036955
1037.85	-0.000131003	0.000229832	-0.000248508	0.017038992	0.015253061	0.015276413
1037.9	-0.000123841	0.000100542	-0.000190323	-0.039511136	-0.039888197	-0.040600855
1037.95	5.02514E-05	-0.000164329	0.000125046	-0.041430582	-0.039888677	-0.040373722
1038	0.0001559	-0.000206534	0.000271324	0.013876038	0.015252848	0.015650782
1038.05	5.09477E-05	3.04633E-05	5.0885E-05	0.049959628	0.049309973	0.0500525
1038.1	-0.000122267	0.000225759	-0.000238248	0.016999975	0.015201641	0.015285036
1038.15	-0.000129952	0.000115527	-0.000205316	-0.039406711	-0.039922809	-0.040610804
1038.2	3.75844E-05	-0.000150577	0.000105069	-0.04132389	-0.039859721	-0.040388791
1038.25	0.000153775	-0.00021259	0.000273361	0.013840711	0.015306198	0.015650959
1038.3	6.21907E-05	1.28275E-05	7.21779E-05	0.049830013	0.049315606	0.050067677
1038.35	-0.000112859	0.000220398	-0.00022648	0.016951327	0.015151979	0.015294697
1038.4	-0.000135053	0.000129654	-0.000218974	-0.039308576	-0.039960616	-0.040619713
1038.45	2.49023E-05	-0.000136094	8.445E-05	-0.041211639	-0.039834593	-0.040404222
1038.5	0.000150633	-0.000217319	0.000273647	0.01381528	0.01536026	0.015649861
1038.55	7.27891E-05	-4.67885E-06	9.29759E-05	0.049701248	0.049325526	0.05008239
1038.6	-0.000102855	0.000213796	-0.000213282	0.016893332	0.015104384	0.015305332
1038.65	-0.000139125	0.00014285	-0.000231209	-0.039217349	-0.040001369	-0.040627526
1038.7	1.22945E-05	-0.000120975	6.33235E-05	-0.041094515	-0.039813439	-0.040419917
1038.75	0.000146514	-0.000220708	0.000272182	0.013799916	0.015414691	0.015647498
1038.8	8.26792E-05	-2.19516E-05	0.000113146	0.049574131	0.049339657	0.050096547
1038.85	-9.23372E-05	0.000206008	-0.00019874	0.016826334	0.015059149	0.01531687
1038.9	-0.000142158	0.000155045	-0.000241946	-0.039133605	-0.0400448	-0.040634197
1038.95	-1.50878E-07	-0.000105321	4.18254E-05	-0.040973232	-0.039796378	-0.040435775
1039	0.000141463	-0.000222752	0.000268978	0.013794732	0.015469144	0.015643886
1039.05	9.1803E-05	-3.88893E-05	0.000132561	0.049449451	0.049357893	0.050110057
1039.1	-8.13885E-05	0.000197096	-0.000182951	0.016750732	0.015016552	0.015329238
1039.15	-0.000144146	0.000166179	-0.000251118	-0.039057872	-0.040090625	-0.040639686
1039.2	-1.23486E-05	-8.92327E-05	2.00939E-05	-0.040848535	-0.039783505	-0.040451695
1039.25	0.000135534	-0.000223457	0.000264059	0.013799775	0.015523276	0.015639053
1039.3	0.000100109	-5.53939E-05	0.000151096	0.049327982	0.049380105	0.050122837
1039.35	-7.00939E-05	0.000187128	-0.000166015	0.01666698	0.014976853	0.015342354
1039.4	-0.000145096	0.000176198	-0.000258668	-0.038990634	-0.040138544	-0.040643958
1039.45	-2.42163E-05	-7.28115E-05	-1.73115E-06	-0.040721188	-0.039774886	-0.040467575
1039.5	0.000128782	-0.000222834	0.000257457	0.013815031	0.015576746	0.01563303
1039.55	0.000107553	-7.13713E-05	0.000168634	0.049210481	0.049406139	0.050134807
1039.6	-5.85399E-05	0.000176177	-0.000148045	0.016575583	0.014940293	0.015356133
1039.65	-0.000145017	0.000185055	-0.00026455	-0.038932318	-0.040188249	-0.040646991
1039.7	-3.56752E-05	-5.61613E-05	-2.35096E-05	-0.040591975	-0.03977056	-0.040483314
1039.75	0.000121271	-0.000220904	0.000249217	0.013840422	0.015629217	0.015625859
1039.8	0.000114096	-8.67319E-05	0.000185064	0.04909768	0.049435815	0.05014589
1039.85	-4.68134E-05	0.000164321	-0.000129156	0.016477093	0.01490709	0.015370486
1039.9	-0.000143929	0.000192712	-0.000268729	-0.0388833	-0.040239417	-0.040648766
1039.95	-4.66506E-05	-3.93854E-05	-4.51019E-05	-0.040461692	-0.039770538	-0.040498812
1040	0.000113068	-0.000217695	0.000239396	0.013875808	0.01568036	0.015617588
1040.05	0.000119708	-0.000101391	0.000200282	0.048990285	0.049468934	0.05015602
1040.1	-3.50015E-05	0.000151643	-0.000109471	0.016372107	0.014877445	0.01538532
1040.15	-0.000141857	0.000199137	-0.00027118	-0.038843898	-0.04029172	-0.040649276
1040.2	-5.70726E-05	-2.25864E-05	-6.63697E-05	-0.040331143	-0.039774806	-0.040513969
1040.25	0.000104243	-0.000213244	0.000228057	0.013920985	0.015729858	0.015608271
1040.3	0.000124365	-0.000115269	0.000214193	0.048888968	0.049505272	0.050165132
1040.35	-2.31904E-05	0.000138231	-8.91181E-05	0.016261266	0.014851531	0.015400539
1040.4	-0.000138833	0.000204309	-0.00027189	-0.038814371	-0.040344823	-0.040648519
1040.45	-6.68763E-05	-5.86602E-06	-8.71769E-05	-0.040201135	-0.039783321	-0.040528692
1040.5	9.48719E-05	-0.000207593	0.000215277	0.01397569	0.015777403	0.015597971
1040.55	0.00012805	-0.000128292	0.000226707	0.048794367	0.049544588	0.050173171
1040.6	-1.14651E-05	0.000124176	-6.82282E-05	0.016145245	0.014829498	0.015416046
1040.65	-0.000134898	0.000208212	-0.000270858	-0.038794918	-0.040398386	-0.040646502
1040.7	-7.60021E-05	1.0676E-05	-0.000107391	-0.040072472	-0.039796013	-0.040542885
1040.75	8.50316E-05	-0.000200791	0.00020114	0.0140396	0.015822701	0.015586755
1040.8	0.000130756	-0.000140394	0.000237749	0.048707076	0.049586623	0.050180088
1040.85	9.13929E-08	0.000109569	-4.69365E-05	0.016024753	0.014811473	0.015431741
1040.9	-0.000130095	0.000210839	-0.000268091	-0.038785675	-0.040452068	-0.040643243
1040.95	-8.43966E-05	2.69425E-05	-0.000126882	-0.039945953	-0.039812786	-0.04055646
1041	7.48018E-05	-0.000192897	0.000185737	0.014112335	0.015865474	0.015574697
1041.05	0.00013248	-0.000151514	0.000247248	0.048627647	0.049631099	0.050185841
1041.1	1.13985E-05	9.45071E-05	-2.53803E-05	0.015900528	0.014797553	0.015447523
1041.15	-0.000124476	0.000212193	-0.000263611	-0.038786715	-0.04050553	-0.040638762
1041.2	-9.20123E-05	4.2839E-05	-0.000145527	-0.039822364	-0.03983352	-0.040569331
1041.25	6.42639E-05	-0.000183971	0.000169171	0.014193458	0.015905459	0.015561876
1041.3	0.000133227	-0.000161598	0.000255146	0.048556585	0.049677726	0.050190395
1041.35	2.23787E-05	7.90867E-05	-3.69839E-06	0.015773334	0.014787813	0.015463291
1041.4	-0.000118096	0.000212281	-0.00025745	-0.03879805	-0.040558432	-0.040633093
1041.45	-9.88081E-05	5.8275E-05	-0.000163207	-0.039702474	-0.039858067	-0.040581418
1041.5	5.35003E-05	-0.000174081	0.000151548	0.014282481	0.015942414	0.015548374
1041.55	0.000133011	-0.000170599	0.000261395	0.048494342	0.049726201	0.050193724
1041.6	3.29582E-05	6.34056E-05	1.79697E-05	0.015643951	0.014782297	0.015478945
1041.65	-0.000111016	0.000211122	-0.000249648	-0.038819624	-0.040610443	-0.040626273
1041.7	-0.00010475	7.31637E-05	-0.00017981	-0.039587031	-0.039886258	-0.040592644
1041.75	4.25937E-05	-0.000163301	0.000132985	0.014378866	0.015976116	0.015534279
1041.8	0.000131851	-0.000178478	0.000265957	0.048441318	0.049776209	0.05019581
1041.85	4.3067E-05	4.75618E-05	3.94847E-05	0.015513178	0.014781026	0.015494386
1041.9	-0.000103301	0.000208738	-0.000240259	-0.038851321	-0.040661235	-0.040618349
1041.95	-0.00010981	8.74232E-05	-0.00019523	-0.039476757	-0.039917901	-0.040602941
1042	3.16266E-05	-0.000151707	0.000113601	0.014482028	0.016006364	0.015519683
1042.05	0.000129774	-0.000185205	0.000268805	0.048397855	0.049827427	0.05019664
1042.1	5.26401E-05	3.16528E-05	6.07086E-05	0.015381822	0.014783991	0.015509514
1042.15	-9.5019E-05	0.000205163	-0.000229346	-0.03889296	-0.040710492	-0.040609372
1042.2	-0.000113969	0.000100977	-0.000209372	-0.039372341	-0.039952781	-0.040612244
1042.25	2.06808E-05	-0.000139381	9.35229E-05	0.014591339	0.01603298	0.015504681
1042.3	0.000126811	-0.000190753	0.000269924	0.048364238	0.049879526	0.050196214
1042.35	6.1617E-05	1.57755E-05	8.15055E-05	0.015250693	0.014791156	0.015524233
1042.4	-8.62425E-05	0.000200434	-0.000216981	-0.038944301	-0.040757906	-0.040599404
1042.45	-0.000117212	0.000113752	-0.000222145	-0.039274439	-0.039990666	-0.040620495
1042.5	9.83663E-06	-0.000126408	7.28805E-05	0.014706134	0.016055807	0.015489367
1042.55	0.000123002	-0.000195107	0.000269309	0.04834069	0.049932173	0.050194535
1042.6	6.99429E-05	2.47874E-08	0.000101742	0.015120605	0.014802462	0.015538452
1042.65	-7.70455E-05	0.000194595	-0.000203246	-0.03900504	-0.040803185	-0.040588509
1042.7	-0.000119533	0.000125685	-0.000233469	-0.039183668	-0.040031302	-0.040627645
1042.75	-8.27707E-07	-0.000112875	5.18074E-05	0.014825709	0.016074717	0.015473843
1042.8	0.000118391	-0.000198259	0.000266967	0.048327373	0.04998503	0.050191618
1042.85	7.75687E-05	-1.55064E-05	0.00012129	0.014992363	0.014817818	0.015552079
1042.9	-6.75044E-05	0.0001877	-0.000188231	-0.039074817	-0.040846048	-0.04057676
1042.95	-0.000120933	0.000136714	-0.000243275	-0.0391006	-0.040074422	-0.04063365
1043	-1.12365E-05	-9.88704E-05	3.044E-05	0.014949333	0.016089604	0.015458206
1043.05	0.000113028	-0.000200205	0.000262916	0.048324386	0.050037762	0.050187483
1043.1	8.44513E-05	-3.0728E-05	0.000140023	0.014866765	0.014837114	0.015565029
1043.15	-5.76969E-05	0.000179803	-0.000172035	-0.039153213	-0.040886234	-0.040564232
1043.2	-0.000121419	0.000146788	-0.000251502	-0.039025763	-0.040119742	-0.040638473
1043.25	-2.1317E-05	-8.44866E-05	8.91593E-06	0.015076247	0.01610039	0.015442557
1043.3	0.000106968	-0.000200954	0.000257184	0.048331763	0.050090034	0.05018216
1043.35	9.05538E-05	-4.55531E-05	0.000157824	0.014744592	0.014860209	0.01557722
1043.4	-4.77013E-05	0.000170969	-0.000154764	-0.039239758	-0.040923498	-0.040551008
1043.45	-0.000121005	0.00015586	-0.000258098	-0.038959631	-0.040166966	-0.040642087
1043.5	-3.10004E-05	-6.98155E-05	-1.26259E-05	0.015205671	0.016107022	0.015426996
1043.55	0.000100269	-0.000200517	0.000249811	0.048349475	0.050141517	0.050175685
1043.6	9.58457E-05	-5.98985E-05	0.000174578	0.014626606	0.014886944	0.015588576
1043.65	-3.75965E-05	0.000161263	-0.000136531	-0.039333928	-0.040957614	-0.040537174
1043.7	-0.000119713	0.00016389	-0.000263025	-0.03890263	-0.040215787	-0.04064447
1043.75	-4.02217E-05	-5.49493E-05	-3.40469E-05	0.015336806	0.016109475	0.015411623
1043.8	9.29954E-05	-0.000198917	0.000240848	0.048377429	0.050191887	0.050168102
1043.85	0.000100303	-7.36854E-05	0.00019018	0.014513544	0.014917134	0.015599027
1043.9	-2.74606E-05	0.000150757	-0.000117455	-0.039435153	-0.04098838	-0.040522819
1043.95	-0.000117569	0.000170846	-0.000266253	-0.038855125	-0.040265887	-0.040645611
1044	-4.89206E-05	-3.99804E-05	-5.52093E-05	0.015468844	0.016107749	0.015396535
1044.05	8.52127E-05	-0.000196179	0.000230354	0.048415468	0.050240827	0.050159461
1044.1	0.00010391	-8.68396E-05	0.000204531	0.014406114	0.014950572	0.015608507
1044.15	-1.73709E-05	0.000139528	-9.76599E-05	-0.039542816	-0.041015611	-0.040508037
1044.2	-0.000114607	0.000176704	-0.000267765	-0.038817426	-0.040316944	-0.040645504
1044.25	-5.70415E-05	-2.50003E-05	-7.59775E-05	0.015600969	0.016101872	0.015381828
1044.3	7.69902E-05	-0.000192338	0.000218399	0.048463372	0.050288034	0.050149821
1044.35	0.000106654	-9.92919E-05	0.000217541	0.01430499	0.014987034	0.015616958
1044.4	-7.40308E-06	0.000127653	-7.72745E-05	-0.039656262	-0.04103915	-0.040492923
1044.45	-0.000110866	0.000181444	-0.000267553	-0.038789781	-0.040368629	-0.040644153
1044.5	-6.45344E-05	-1.00989E-05	-9.62182E-05	0.015732362	0.016091899	0.015367596
1044.55	6.83994E-05	-0.000187435	0.000205064	0.04852086	0.050333213	0.050139244
1044.6	0.000108533	-0.000110979	0.000229128	0.014210807	0.015026276	0.015624327
1044.65	2.36928E-06	0.000115213	-5.64309E-05	-0.039774796	-0.041058862	-0.040477573
1044.7	-0.00010639	0.000185057	-0.000265621	-0.038772378	-0.040420612	-0.040641569
1044.75	-7.13547E-05	4.63564E-06	-0.000115802	0.015862209	0.016077908	0.015353929
1044.8	5.95134E-05	-0.000181516	0.000190436	0.048587591	0.050376086	0.050127801
1044.85	0.000109551	-0.000121842	0.00023922	0.014124161	0.015068037	0.015630571
1044.9	1.18753E-05	0.000102294	-3.52643E-05	-0.039897693	-0.041074637	-0.040462088
1044.95	-0.000101227	0.000187538	-0.000261986	-0.038765341	-0.04047256	-0.040637771
1045	-7.74637E-05	1.91176E-05	-0.000134604	0.015989704	0.016060007	0.015340913
1045.05	5.04065E-05	-0.000174632	0.000174611	0.048663166	0.050416389	0.050115567
1045.1	0.000109716	-0.00013183	0.000247755	0.014045599	0.015112041	0.01563565
1045.15	2.10473E-05	8.89784E-05	-1.39115E-05	-0.040024198	-0.041086391	-0.040446566
1045.2	-9.54329E-05	0.000188891	-0.000256673	-0.038768729	-0.040524143	-0.040632786
1045.25	-8.28289E-05	3.32642E-05	-0.000152504	0.016114052	0.016038323	0.015328629
1045.3	4.11534E-05	-0.000166841	0.000157694	0.048747131	0.050453877	0.050102622
1045.35	0.000109044	-0.000140897	0.00025468	0.013975621	0.015157999	0.015639536
1045.4	2.98213E-05	7.53542E-05	7.4896E-06	-0.040153534	-0.041094065	-0.040431108
1045.45	-8.90643E-05	0.000189126	-0.000249719	-0.038782537	-0.040575035	-0.040626649
1045.5	-8.74241E-05	4.69962E-05	-0.000169389	0.01623448	0.016013012	0.015317156
1045.55	3.18289E-05	-0.000158203	0.000139795	0.048838979	0.050488323	0.050089049
1045.6	0.000107559	-0.000149004	0.000259953	0.013914674	0.01520561	0.015642206
1045.65	3.81372E-05	6.15076E-05	2.88009E-05	-0.040284903	-0.041097628	-0.04041581
1045.7	-8.21827E-05	0.000188261	-0.000241173	-0.038806697	-0.040624914	-0.040619401
1045.75	-9.12293E-05	6.02384E-05	-0.000185151	0.016350234	0.015984249	0.015306564
1045.8	2.2507E-05	-0.000148786	0.000121031	0.048938154	0.05051952	0.050074938
1045.85	0.000105289	-0.000156119	0.000263544	0.013863148	0.015254565	0.015643646
1045.9	4.59397E-05	4.75252E-05	4.98853E-05	-0.040417496	-0.041097074	-0.040400772
1045.95	-7.48526E-05	0.000186319	-0.000231091	-0.038841075	-0.040673468	-0.040611091
1046	-9.42312E-05	7.29196E-05	-0.000199691	0.016460591	0.015952231	0.015296919
1046.05	1.32607E-05	-0.000138658	0.000101526	0.049044052	0.050547283	0.05006038
1046.1	0.000102267	-0.000162215	0.000265431	0.013821379	0.015304546	0.015643848
1046.15	5.31783E-05	3.34931E-05	7.06072E-05	-0.040550492	-0.041092423	-0.040386089
1046.2	-6.71407E-05	0.00018333	-0.000219542	-0.038885473	-0.040720392	-0.040601775
1046.25	-9.64229E-05	8.49735E-05	-0.000212916	0.016564858	0.015917176	0.015288282
1046.3	4.1611E-06	-0.000127892	8.14055E-05	0.049156027	0.05057145	0.050045468
1046.35	9.85341E-05	-0.000167273	0.000265606	0.013789639	0.015355231	0.015642814
1046.4	5.98077E-05	1.94961E-05	9.08336E-05	-0.040683069	-0.041083723	-0.040371854
1046.45	-5.9116E-05	0.00017933	-0.000206602	-0.038939632	-0.040765395	-0.040591514
1046.5	-9.78041E-05	9.63388E-05	-0.000224745	0.01666238	0.01587932	0.015280706
1046.55	-4.72295E-06	-0.000116564	6.08009E-05	0.049273397	0.050591882	0.0500303
1046.6	9.41333E-05	-0.000171282	0.00026407	0.013768142	0.015406294	0.015640554
1046.65	6.5788E-05	5.61715E-06	0.000110435	-0.040814403	-0.041071046	-0.040358158
1046.7	-5.08486E-05	0.00017436	-0.000192357	-0.039003233	-0.040808198	-0.040580375
1046.75	-9.83807E-05	0.000106959	-0.000235103	0.016752542	0.015838917	0.015274236
1046.8	-1.33253E-05	-0.000104751	3.98459E-05	0.04939544	0.050608464	0.050014973
1046.85	8.91142E-05	-0.000174236	0.000260837	0.013757036	0.015457409	0.015637085
1046.9	7.10854E-05	-8.06273E-06	0.000129286	-0.040943681	-0.04105449	-0.040345087
1046.95	-4.24094E-05	0.000168467	-0.000176903	-0.039075894	-0.040848538	-0.040568434
1047	-9.81652E-05	0.000116785	-0.000243926	0.016834774	0.015796233	0.015268913
1047.05	-2.15833E-05	-9.25321E-05	1.86764E-05	0.04952141	0.050621107	0.049999585
1047.1	8.35299E-05	-0.000176135	0.000255931	0.013756407	0.015508248	0.01563243
1047.15	7.56719E-05	-2.14654E-05	0.000147266	-0.041070096	-0.041034176	-0.040332723
1047.2	-3.38699E-05	0.000161703	-0.00016034	-0.03915718	-0.040886168	-0.040555766
1047.25	-9.71758E-05	0.000125772	-0.00025116	0.016908554	0.015751552	0.015264767
1047.3	-2.94377E-05	-7.99877E-05	-2.57071E-06	0.04965053	0.050629748	0.049984235
1047.35	7.74373E-05	-0.000176987	0.000249385	0.013766273	0.015558489	0.015626624
1047.4	7.95254E-05	-3.45158E-05	0.00016426	-0.041192862	-0.041010251	-0.040321145
1047.45	-2.53008E-05	0.000154123	-0.000142777	-0.039246601	-0.040920859	-0.040542456
1047.5	-9.5437E-05	0.000133881	-0.00025676	0.016973413	0.015705166	0.015261822
1047.55	-3.68337E-05	-6.71986E-05	-2.37581E-05	0.049782006	0.050634349	0.049969023
1047.6	7.08963E-05	-0.000176807	0.000241245	0.013786591	0.015607815	0.015619705
1047.65	8.26302E-05	-4.71425E-05	0.000180162	-0.041311211	-0.040982882	-0.040310424
1047.7	-1.67724E-05	0.000145789	-0.00012433	-0.039343615	-0.040952404	-0.04052859
1047.75	-9.29788E-05	0.000141079	-0.000260695	0.017028933	0.015657379	0.015260096
1047.8	-4.37209E-05	-5.42457E-05	-4.4749E-05	0.049915026	0.050634897	0.049954043
1047.85	6.39697E-05	-0.000175615	0.000231567	0.01381725	0.015655914	0.01561172
1047.9	8.49771E-05	-5.9278E-05	0.00019487	-0.041424405	-0.040952259	-0.040300628
1047.95	-8.35323E-06	0.000136764	-0.000105119	-0.039447633	-0.040980615	-0.040514258
1048	-8.98364E-05	0.000147342	-0.00026294	0.017074758	0.015608502	0.015259595
1048.05	-5.00537E-05	-4.12092E-05	-6.54083E-05	0.050048769	0.050631407	0.049939394
1048.1	5.67224E-05	-0.000173435	0.000220416	0.013858077	0.015702485	0.015602722
1048.15	8.65628E-05	-7.0859E-05	0.000208291	-0.041531732	-0.040918592	-0.040291818
1048.2	-1.10058E-07	0.000127114	-8.52706E-05	-0.039558019	-0.041005326	-0.040499553
1048.25	-8.60501E-05	0.000152648	-0.000263486	0.017110587	0.015558851	0.015260322
1048.3	-5.5792E-05	-2.81684E-05	-8.56031E-05	0.050182406	0.050623919	0.049925166
1048.35	4.92207E-05	-0.000170301	0.000207867	0.013908833	0.015747238	0.015592773
1048.4	8.73904E-05	-8.18272E-05	0.00022034	-0.041632519	-0.040882109	-0.040284047
1048.45	7.89286E-06	0.000116909	-6.49129E-05	-0.039674101	-0.041026395	-0.040484571
1048.5	-8.16649E-05	0.000156986	-0.000262331	0.017136184	0.015508747	0.015262268
1048.55	-6.09008E-05	-1.52011E-05	-0.000105204	0.050315108	0.050612499	0.049911452
1048.6	4.15321E-05	-0.000166249	0.000194003	0.01396922	0.015789895	0.015581936
1048.65	8.74691E-05	-9.2129E-05	0.000230944	-0.041726131	-0.040843054	-0.040277364
1048.7	1.55942E-05	0.00010622	-4.41789E-05	-0.039795166	-0.041043703	-0.040469406
1048.75	-7.673E-05	0.000160347	-0.000259485	0.017151373	0.015458512	0.015265419
1048.8	-6.5351E-05	-2.383E-06	-0.000124085	0.050446053	0.050597236	0.049898337
1048.85	3.37248E-05	-0.000161321	0.000178916	0.014038878	0.015830192	0.015570285
1048.9	8.68142E-05	-0.000101716	0.000240035	-0.041811976	-0.04080169	-0.040271809
1048.95	2.29361E-05	9.51209E-05	-2.32033E-05	-0.039920472	-0.041057157	-0.040454159
1049	-7.12982E-05	0.00016273	-0.000254972	0.017156046	0.015408467	0.015269751
1049.05	-6.91194E-05	1.02125E-05	-0.000142125	0.050574425	0.050578245	0.049885905
1049.1	2.58665E-05	-0.000155563	0.000162707	0.014117388	0.015867884	0.015557895
1049.15	8.54466E-05	-0.000110545	0.000247557	-0.041889511	-0.04075829	-0.040267415
1049.2	2.98643E-05	8.36852E-05	-2.12209E-06	-0.040049249	-0.041066687	-0.040438926
1049.25	-6.54258E-05	0.000164142	-0.000248822	0.017150157	0.015358931	0.015275235
1049.3	-7.21884E-05	2.25149E-05	-0.000159211	0.050699424	0.050555664	0.049874234
1049.35	1.80248E-05	-0.000149027	0.000145481	0.014204279	0.01590274	0.015544847
1049.4	8.3393E-05	-0.000118579	0.000253466	-0.041958243	-0.040713141	-0.040264208
1049.45	3.63291E-05	7.19877E-05	1.89282E-05	-0.040180704	-0.041072251	-0.040423805
1049.5	-5.91717E-05	0.000164593	-0.000241079	0.017133726	0.015310219	0.015281832
1049.55	-7.4547E-05	3.44571E-05	-0.000175232	0.05082027	0.050529654	0.049863397
1049.6	1.02658E-05	-0.000141766	0.000127352	0.014299024	0.01593455	0.015531228
1049.65	8.06853E-05	-0.000125787	0.000257726	-0.04201773	-0.04066654	-0.040262206
1049.7	4.22851E-05	6.01033E-05	3.98115E-05	-0.040314024	-0.041073831	-0.040408893
1049.75	-5.25973E-05	0.0001641	-0.000231796	0.017106839	0.015262637	0.015289498
1049.8	-7.61898E-05	4.59755E-05	-0.000190087	0.050936208	0.050500396	0.049853462
1049.85	2.65408E-06	-0.000133839	0.00010844	0.014401046	0.015963126	0.015517124
1049.9	7.73603E-05	-0.000132142	0.000260312	-0.042067591	-0.04061879	-0.040261419
1049.95	4.7692E-05	4.81063E-05	6.03929E-05	-0.040448388	-0.041071434	-0.040394286
1050	-4.57657E-05	0.000162685	-0.000221035	0.017069647	0.015216486	0.015298181
1050.05	-7.71177E-05	5.70104E-05	-0.000203683	0.05104651	0.050468092	0.049844491
1050.1	-4.74791E-06	-0.000125307	8.88679E-05	0.014509726	0.015988298	0.015502629
1050.15	7.34595E-05	-0.000137625	0.000261211	-0.042107502	-0.040570203	-0.040261849
1050.2	5.25146E-05	3.60703E-05	8.054E-05	-0.040582962	-0.041065095	-0.040380076
1050.25	-3.87413E-05	0.000160376	-0.000208869	0.017022365	0.015172053	0.015307823
1050.3	-7.73375E-05	6.75066E-05	-0.000215933	0.051150485	0.050432962	0.049836538
1050.35	-1.18804E-05	-0.000116233	6.87637E-05	0.014624398	0.016009922	0.015487835
1050.4	6.90288E-05	-0.00014222	0.00026042	-0.0421372	-0.040521094	-0.040263491
1050.45	5.6723E-05	2.40674E-05	0.000100123	-0.040716912	-0.041054871	-0.040366354
1050.5	-3.15891E-05	0.000157206	-0.00019538	0.016965271	0.015129616	0.015318361
1050.55	-7.6862E-05	7.74134E-05	-0.000226761	0.051247479	0.050395245	0.049829654
1050.6	-1.86869E-05	-0.000106682	4.82586E-05	0.014744361	0.016027875	0.015472839
1050.65	6.41177E-05	-0.000145922	0.000257947	-0.042156485	-0.040471778	-0.040266332
1050.7	6.02932E-05	1.2168E-05	0.000119017	-0.040849408	-0.041040846	-0.040353207
1050.75	-2.43744E-05	0.000153212	-0.000180658	0.016898705	0.015089437	0.015329725
1050.8	-7.57096E-05	8.66847E-05	-0.0002361	0.051336878	0.050355194	0.04982388
1050.85	-2.51141E-05	-9.67216E-05	2.74862E-05	0.014868878	0.01604206	0.015457737
1050.9	5.87793E-05	-0.000148725	0.000253813	-0.042165223	-0.040422572	-0.040270351
1050.95	6.32067E-05	4.40348E-07	0.0001371	-0.040979624	-0.041023127	-0.040340717
1051	-1.71621E-05	0.000148435	-0.000164799	0.016823064	0.015051762	0.015341839
1051.05	-7.39041E-05	9.52797E-05	-0.000243892	0.051418116	0.050313076	0.04981925
1051.1	-3.1113E-05	-8.6419E-05	6.58147E-06	0.014997184	0.016052402	0.015442627
1051.15	5.30694E-05	-0.000150635	0.000248046	-0.042163342	-0.040373792	-0.04027552
1051.2	6.54509E-05	-1.10501E-05	0.000154256	-0.041106749	-0.041001846	-0.040328965
1051.25	-1.00162E-05	0.000142922	-0.00014791	0.016738804	0.015016821	0.015354624
1051.3	-7.14749E-05	0.000103163	-0.00025009	0.051490679	0.05026917	0.049815793
1051.35	-3.66388E-05	-7.5843E-05	-1.43199E-05	0.01512849	0.016058854	0.015427606
1051.4	4.70463E-05	-0.000151659	0.000240688	-0.042150839	-0.040325747	-0.040281802
1051.45	6.70192E-05	-2.22406E-05	0.000170377	-0.041229991	-0.040977154	-0.040318024
1051.5	-2.99915E-06	0.00013672	-0.0001301	0.016646436	0.014984826	0.015367998
1051.55	-6.8456E-05	0.000110303	-0.000254656	0.051554101	0.050223766	0.049813526
1051.6	-4.16512E-05	-6.50621E-05	-3.50826E-05	0.015261983	0.016061392	0.015412769
1051.65	4.07705E-05	-0.000151811	0.000231788	-0.042127775	-0.040278743	-0.040289156
1051.7	6.79108E-05	-3.30721E-05	0.000185361	-0.041348579	-0.040949226	-0.040307961
1051.75	3.82828E-06	0.000129884	-0.000111489	0.01654652	0.014955967	0.015381871
1051.8	-6.48863E-05	0.000116675	-0.000257564	0.051607977	0.050177163	0.049812463
1051.85	-4.61152E-05	-5.41448E-05	-5.55723E-05	0.015396841	0.016060018	0.015398213
1051.9	3.43035E-05	-0.000151112	0.000221409	-0.042094278	-0.040233074	-0.040297531
1051.95	6.81308E-05	-4.34887E-05	0.000199111	-0.04146177	-0.040918257	-0.040298841
1052	1.04079E-05	0.000122467	-9.21971E-05	0.016439664	0.014930415	0.015396155
1052.05	-6.08088E-05	0.000122259	-0.000258799	0.051651958	0.050129663	0.049812608
1052.1	-5.00006E-05	-4.31585E-05	-7.56567E-05	0.015532228	0.016054761	0.015384029
1052.15	2.7708E-05	-0.000149583	0.000209619	-0.04205054	-0.040189029	-0.040306871
1052.2	6.76902E-05	-5.3439E-05	0.000211542	-0.041568853	-0.040884458	-0.04029072
1052.25	1.66843E-05	0.000114526	-7.23515E-05	0.016326521	0.014908318	0.015410756
1052.3	-5.62704E-05	0.000127042	-0.000258356	0.051685755	0.050081577	0.049813956
1052.35	-5.32828E-05	-3.21696E-05	-9.52064E-05	0.015667305	0.016045671	0.015370309
1052.4	2.10468E-05	-0.000147255	0.000196499	-0.041996816	-0.040146882	-0.040317114
1052.45	6.66052E-05	-6.28753E-05	0.000222575	-0.041669156	-0.040848062	-0.040283647
1052.5	2.26055E-05	0.000106122	-5.20819E-05	0.016207785	0.014889801	0.01542558
1052.55	-5.13217E-05	0.000131013	-0.00025624	0.051709145	0.050033216	0.049816498
1052.6	-5.59429E-05	-2.12428E-05	-0.000114096	0.015801233	0.016032827	0.01535714
1052.65	1.43827E-05	-0.00014416	0.000182135	-0.041933425	-0.040106893	-0.040328192
1052.7	6.4898E-05	-7.17545E-05	0.000232143	-0.041762046	-0.040809313	-0.040277666
1052.75	2.81232E-05	9.73143E-05	-3.15206E-05	0.016084182	0.014874966	0.015440531
1052.8	-4.60161E-05	0.00013417	-0.00025247	0.051721965	0.04998489	0.049820213
1052.85	-5.79675E-05	-1.04408E-05	-0.000132203	0.01593318	0.016016327	0.015344604
1052.9	7.77783E-06	-0.000140334	0.000166624	-0.041860746	-0.04006931	-0.040340033
1052.95	6.25957E-05	-8.0038E-05	0.000240184	-0.041846934	-0.040768471	-0.040272813
1053	3.31931E-05	8.81648E-05	-1.08015E-05	0.015956473	0.01486389	0.015455513
1053.05	-4.04094E-05	0.000136513	-0.000247073	0.051724122	0.049936911	0.049825075
1053.1	-5.93489E-05	1.75983E-07	-0.000149414	0.016062323	0.015996295	0.015332782
1053.15	1.29294E-06	-0.00013582	0.000150069	-0.041779217	-0.040034362	-0.040352557
1053.2	5.97304E-05	-8.76921E-05	0.000246651	-0.041923283	-0.040725809	-0.040269116
1053.25	3.77755E-05	7.87358E-05	9.94065E-06	0.015825445	0.014856627	0.015470428
1053.3	-3.45598E-05	0.000138049	-0.000240086	0.051715585	0.049889585	0.04983105
1053.35	-6.00853E-05	1.055E-05	-0.000165616	0.016187858	0.015972878	0.015321747
1053.4	-5.01284E-06	-0.000130659	0.000132578	-0.04168933	-0.040002261	-0.040365684
1053.45	5.63388E-05	-9.46876E-05	0.000251505	-0.041990606	-0.04068161	-0.040266597
1053.5	4.18354E-05	6.90895E-05	3.05711E-05	0.015691905	0.014853205	0.015485182
1053.55	-2.85268E-05	0.00013879	-0.000231559	0.051696393	0.049843213	0.049838098
1053.6	-6.01807E-05	2.06266E-05	-0.000180709	0.016308999	0.015946242	0.01531157
1053.65	-1.10826E-05	-0.000124899	0.000114268	-0.04159163	-0.039973198	-0.040379327
1053.7	5.24621E-05	-0.000101001	0.000254717	-0.042048472	-0.040636165	-0.04026527
1053.75	4.53427E-05	5.9288E-05	5.09563E-05	0.01555668	0.014853626	0.015499679
1053.8	-2.23709E-05	0.000138752	-0.000221551	0.051666647	0.049798087	0.04984617
1053.85	-5.96446E-05	3.03545E-05	-0.000194594	0.016424988	0.015916573	0.015302313
1053.9	-1.68621E-05	-0.000118589	9.52593E-05	-0.041486713	-0.039947347	-0.040393398
1053.95	4.81451E-05	-0.000106612	0.00025627	-0.042096507	-0.040589772	-0.04026514
1054	4.82728E-05	4.93927E-05	7.09642E-05	0.015420605	0.01485787	0.015513828
1054.05	-1.61534E-05	0.000137956	-0.000210128	0.051626517	0.049754492	0.049855213
1054.1	-5.84922E-05	3.96861E-05	-0.000207186	0.016535098	0.015884079	0.015294034
1054.15	-2.23003E-05	-0.000111781	7.5676E-05	-0.041375219	-0.039924858	-0.040407804
1054.2	4.34364E-05	-0.000111507	0.000256157	-0.042134399	-0.040542735	-0.040266205
1054.25	5.06062E-05	3.94638E-05	9.04657E-05	0.015284524	0.01486589	0.015527536
1054.3	-9.93509E-06	0.000136425	-0.000197369	0.051576238	0.049712701	0.049865166
1054.35	-5.6744E-05	4.85773E-05	-0.000218405	0.016638637	0.015848981	0.015286785
1054.4	-2.73496E-05	-0.000104527	5.5647E-05	-0.041257831	-0.039905857	-0.040422452
1054.45	3.83877E-05	-0.000115676	0.000254382	-0.042161897	-0.040495358	-0.040268456
1054.5	5.23291E-05	2.95601E-05	0.000109335	0.015149282	0.014877616	0.015540718
1054.55	-3.7767E-06	0.00013419	-0.000183358	0.051516105	0.049672973	0.049875963
1054.6	-5.44259E-05	5.69884E-05	-0.000228181	0.016734951	0.015811518	0.015280609
1054.65	-3.19664E-05	-9.68824E-05	3.53032E-05	-0.041135268	-0.039890452	-0.040437248
1054.7	3.30531E-05	-0.000119116	0.000250961	-0.042178817	-0.040447949	-0.040271876
1054.75	5.34334E-05	1.97387E-05	0.000127451	0.015015719	0.014892954	0.01555329
1054.8	2.26234E-06	0.000131281	-0.00016819	0.051446478	0.049635554	0.049887532
1054.85	-5.15686E-05	6.48835E-05	-0.000236452	0.016823432	0.015771943	0.015275544
1054.9	-3.61113E-05	-8.89016E-05	1.47775E-05	-0.041008283	-0.039878722	-0.040452096
1054.95	2.7489E-05	-0.000121826	0.000245918	-0.042185036	-0.040400812	-0.04027644
1055	5.39167E-05	1.00543E-05	0.000144698	0.014884668	0.014911787	0.015565172
1055.05	8.12412E-06	0.000127736	-0.000151965	0.051367776	0.049600673	0.049899798
1055.1	-4.82073E-05	7.22312E-05	-0.000243169	0.01690352	0.015730521	0.015271621
1055.15	-3.97496E-05	-8.06407E-05	-5.79627E-06	-0.040877659	-0.039870725	-0.0404669
1055.2	2.17534E-05	-0.000123811	0.00023929	-0.0421805	-0.04035425	-0.040282117
1055.25	5.37821E-05	5.59239E-07	0.000160964	0.014756946	0.014933977	0.015576288
1055.3	1.37527E-05	0.000123592	-0.000134792	0.051280473	0.049568542	0.049912679
1055.35	-4.43818E-05	7.90045E-05	-0.000248292	0.016974705	0.015687529	0.015268861
1055.4	-4.28514E-05	-7.21557E-05	-2.62843E-05	-0.040744202	-0.039866493	-0.040481564
1055.45	1.59055E-05	-0.00012508	0.000231124	-0.042165223	-0.04030856	-0.040288866
1055.5	5.30384E-05	-8.69678E-06	0.000176147	0.01463335	0.014959364	0.01558657
1055.55	1.90949E-05	0.000118891	-0.000116782	0.051185099	0.049539355	0.049926092
1055.6	-4.01358E-05	8.51807E-05	-0.000251789	0.017036532	0.015643251	0.01526728
1055.65	-4.53919E-05	-6.35021E-05	-4.65534E-05	-0.040608735	-0.039866035	-0.040495995
1055.7	1.00051E-05	-0.000125647	0.000221475	-0.042139282	-0.040264032	-0.040296643
1055.75	5.17E-05	-1.76672E-05	0.00019015	0.014514655	0.014987768	0.015595952
1055.8	2.41001E-05	0.000113677	-9.80569E-05	0.051082234	0.049513284	0.049939948
1055.85	-3.55165E-05	9.07416E-05	-0.000253642	0.017088604	0.015597978	0.015266886
1055.9	-4.73517E-05	-5.47351E-05	-6.64722E-05	-0.040472098	-0.039869335	-0.0405101
1055.95	4.11216E-06	-0.00012553	0.000210409	-0.042102825	-0.040220946	-0.040305394
1056	4.97865E-05	-2.63087E-05	0.000202884	0.014401604	0.015018991	0.015604376
1056.05	2.87215E-05	0.000107994	-7.87382E-05	0.050972506	0.049490481	0.049954157
1056.1	-3.05743E-05	9.56737E-05	-0.000253842	0.017130582	0.015552009	0.015267679
1056.15	-4.87167E-05	-4.59085E-05	-8.5912E-05	-0.040335136	-0.039876353	-0.040523789
1056.2	-1.71383E-06	-0.000124749	0.000198002	-0.042056061	-0.040179574	-0.040315062
1056.25	4.7323E-05	-3.45815E-05	0.000214269	0.014294907	0.015052817	0.01561179
1056.3	3.29158E-05	0.00010189	-5.89534E-05	0.050856587	0.049471077	0.049968627
1056.35	-2.53624E-05	9.99676E-05	-0.000252391	0.017162191	0.015505642	0.01526965
1056.4	-4.94786E-05	-3.7075E-05	-0.000104747	-0.040198701	-0.039887023	-0.040536974
1056.45	-7.41426E-06	-0.000123329	0.000184337	-0.041999266	-0.040140173	-0.040325582
1056.5	4.43392E-05	-4.24491E-05	0.000224233	0.014195237	0.015089014	0.015618149
1056.55	3.66439E-05	9.54132E-05	-3.88322E-05	0.050735188	0.04945518	0.049983265
1056.6	-1.9936E-05	0.000103618	-0.000249302	0.01718322	0.01545918	0.015272785
1056.65	-4.96344E-05	-2.82857E-05	-0.000122856	-0.040063639	-0.039901258	-0.040549572
1056.7	-1.29319E-05	-0.000121299	0.000169506	-0.041932778	-0.040102988	-0.040336883
1056.75	4.08697E-05	-4.98792E-05	0.000232716	0.014103222	0.015127337	0.015623413
1056.8	3.98714E-05	8.8612E-05	-1.85063E-05	0.050609054	0.049442875	0.049997974
1056.85	-1.43524E-05	0.000106625	-0.000244599	0.017193523	0.015412922	0.01527706
1056.9	-4.9187E-05	-1.95896E-05	-0.000140123	-0.039930793	-0.039918949	-0.040561503
1056.95	-1.82116E-05	-0.00011869	0.000153607	-0.041856997	-0.040068246	-0.040348892
1057	3.69534E-05	-5.68432E-05	0.000239664	0.014019446	0.015167528	0.015627552
1057.05	4.25684E-05	8.1536E-05	1.8914E-06	0.050478962	0.049434221	0.050012661
1057.1	-8.66994E-06	0.000108992	-0.000238316	0.017193021	0.015367166	0.015282446
1057.15	-4.81448E-05	-1.10334E-05	-0.000156436	-0.03980099	-0.039939963	-0.040572691
1057.2	-2.32004E-05	-0.000115535	0.000136746	-0.041772379	-0.04003616	-0.040361529
1057.25	3.26333E-05	-6.33162E-05	0.000245036	0.01394444	0.015209316	0.015630541
1057.3	4.47102E-05	7.42345E-05	2.2228E-05	0.050345714	0.049429256	0.05002723
1057.35	-2.94772E-06	0.000110726	-0.000230496	0.0171817	0.015322204	0.015288905
1057.4	-4.65217E-05	-2.66132E-06	-0.000171693	-0.03967504	-0.039964147	-0.040583065
1057.45	-2.78482E-05	-0.000111871	0.000119036	-0.041679437	-0.040006923	-0.040374711
1057.5	2.79561E-05	-6.92777E-05	0.0002488	0.013878684	0.015252425	0.015632363
1057.55	4.62772E-05	6.67566E-05	4.2371E-05	0.050210134	0.049427993	0.050041588
1057.6	2.75485E-06	0.000111838	-0.000221195	0.017159616	0.015278324	0.015296393
1057.65	-4.43369E-05	5.48498E-06	-0.000185794	-0.039553733	-0.039991328	-0.040592561
1057.7	-3.21084E-05	-0.000107734	0.000100594	-0.041578736	-0.039980709	-0.040388353
1057.75	2.29715E-05	-7.4711E-05	0.000250934	0.013822598	0.015296568	0.01563301
1057.8	4.72553E-05	5.9151E-05	6.21895E-05	0.050073061	0.049430421	0.050055642
1057.85	8.3787E-06	0.000112344	-0.000210475	0.01712689	0.015235803	0.015304859
1057.9	-4.16151E-05	1.3367E-05	-0.000198652	-0.039437828	-0.040021315	-0.04060112
1057.95	-3.59379E-05	-0.000103166	8.15405E-05	-0.041470892	-0.039957672	-0.040402364
1058	1.77323E-05	-7.96033E-05	0.000251429	0.013776546	0.015341454	0.01563248
1058.05	4.76359E-05	5.14652E-05	8.15551E-05	0.049935343	0.049436504	0.050069303
1058.1	1.38655E-05	0.00011226	-0.000198411	0.01708371	0.015194909	0.015314246
1058.15	-3.83856E-05	2.09492E-05	-0.000210184	-0.039328052	-0.040053899	-0.040608687
1058.2	-3.92977E-05	-9.82064E-05	6.20022E-05	-0.041356563	-0.039937943	-0.040416654
1058.25	1.22934E-05	-8.39459E-05	0.000250285	0.013740828	0.01538679	0.015630778
1058.3	4.74159E-05	4.37453E-05	0.000100342	0.049797835	0.049446184	0.050082483
1058.35	1.91583E-05	0.00011161	-0.000185083	0.01703033	0.015155897	0.015324493
1058.4	-3.46828E-05	2.81993E-05	-0.000220319	-0.039225098	-0.040088855	-0.040615217
1058.45	-4.21532E-05	-9.28977E-05	4.21072E-05	-0.04123645	-0.039921633	-0.040431129
1058.5	6.71175E-06	-8.77339E-05	0.000247513	0.01371568	0.01543228	0.015627919
1058.55	4.6598E-05	3.60363E-05	0.00011843	0.049661392	0.049459379	0.050095098
1058.6	2.4202E-05	0.000110415	-0.000170581	0.016967067	0.015119011	0.01533553
1058.65	-3.05454E-05	3.50886E-05	-0.000228994	-0.039129613	-0.040125946	-0.040620669
1058.7	-4.44745E-05	-8.72822E-05	2.19861E-05	-0.041111292	-0.03990883	-0.040445697
1058.75	1.04555E-06	-9.09663E-05	0.000243133	0.013701275	0.015477629	0.015623923
1058.8	4.51904E-05	2.83811E-05	0.000135702	0.049526864	0.049475985	0.050107067
1058.85	2.89436E-05	0.000108705	-0.000155002	0.016894298	0.015084477	0.015347285
1058.9	-2.60161E-05	4.15916E-05	-0.000236154	-0.039042203	-0.040164918	-0.040625012
1058.95	-4.62367E-05	-8.1403E-05	1.77074E-06	-0.040981859	-0.039899598	-0.040460262
1059	-4.64607E-06	-9.36455E-05	0.00023718	0.013697716	0.015522543	0.01561882
1059.05	4.32069E-05	2.08205E-05	0.000152047	0.049395089	0.049495877	0.050118316
1059.1	3.33329E-05	0.000106506	-0.00013845	0.016812464	0.015052507	0.01535968
1059.15	-2.11416E-05	4.76865E-05	-0.000241756	-0.038963421	-0.040205511	-0.040628218
1059.2	-4.74202E-05	-7.53028E-05	-1.84068E-05	-0.04084895	-0.039893976	-0.04047473
1059.25	-1.03037E-05	-9.57775E-05	0.000229693	0.013705042	0.015566734	0.015612644
1059.3	4.06665E-05	1.33932E-05	0.00016736	0.049266889	0.049518907	0.050128773
1059.35	3.73232E-05	0.00010385	-0.000121036	0.016722059	0.015023294	0.015372633
1059.4	-1.59716E-05	5.33549E-05	-0.000245768	-0.038893771	-0.040247452	-0.040630271
1059.45	-4.80105E-05	-6.90242E-05	-3.84149E-05	-0.040713384	-0.039891982	-0.040489008
1059.5	-1.58679E-05	-9.73717E-05	0.000220727	0.013723222	0.01560992	0.015605438
1059.55	3.75939E-05	6.13535E-06	0.000181543	0.049143066	0.04954491	0.050138372
1059.6	4.08709E-05	0.000100771	-0.000102875	0.016623634	0.014997012	0.01538606
1059.65	-1.05591E-05	5.85821E-05	-0.000248166	-0.038833696	-0.040290462	-0.04063116
1059.7	-4.79991E-05	-6.2609E-05	-5.81232E-05	-0.040576001	-0.039893611	-0.040503005
1059.75	-2.12803E-05	-9.84404E-05	0.000210341	0.013752159	0.015651826	0.01559725
1059.8	3.40185E-05	-9.19579E-07	0.000194507	0.049024397	0.0495737	0.050147054
1059.85	4.3937E-05	9.73005E-05	-8.40866E-05	0.016517787	0.014973817	0.015399873
1059.9	-4.95925E-06	6.33568E-05	-0.000248938	-0.038783585	-0.040334256	-0.040630881
1059.95	-4.73825E-05	-5.60982E-05	-7.74037E-05	-0.040437652	-0.03989883	-0.04051663
1060	-2.64833E-05	-9.8999E-05	0.000198609	0.013791688	0.015692187	0.015588136
1060.05	2.99747E-05	-7.74087E-06	0.000206169	0.048911626	0.049605077	0.050154763
1060.1	4.64863E-05	9.34751E-05	-6.47957E-05	0.016405168	0.01495384	0.015413981
1060.15	7.70646E-07	6.76712E-05	-0.000248084	-0.038743763	-0.040378546	-0.040629438
1060.2	-4.61634E-05	-4.95315E-05	-9.61312E-05	-0.040299195	-0.039907587	-0.040529796
1060.25	-3.14214E-05	-9.90654E-05	0.000185608	0.01384158	0.01573075	0.015578158
1060.3	2.55013E-05	-1.43007E-05	0.000216456	0.048805461	0.049638822	0.050161452
1060.35	4.84886E-05	8.93302E-05	-4.51292E-05	0.016286465	0.014937196	0.015428293
1060.4	6.57185E-06	7.15208E-05	-0.000245611	-0.038714492	-0.040423042	-0.040626845
1060.45	-4.43498E-05	-4.29473E-05	-0.000114185	-0.04016149	-0.039919806	-0.04054242
1060.5	-3.6041E-05	-9.866E-05	0.000171427	0.013901537	0.015767275	0.01556738
1060.55	2.06416E-05	-2.05743E-05	0.000225304	0.048706573	0.049674704	0.050167082
1060.6	4.99186E-05	8.4902E-05	-2.52165E-05	0.016162408	0.014923973	0.015442715
1060.65	1.23846E-05	7.49046E-05	-0.000241539	-0.038695969	-0.040467455	-0.04062312
1060.7	-4.19555E-05	-3.63822E-05	-0.000131447	-0.040025396	-0.039935388	-0.04055442
1060.75	-4.02914E-05	-9.78053E-05	0.000156161	0.013971202	0.015801535	0.015555876
1060.8	1.54425E-05	-2.654E-05	0.000232657	0.048615586	0.049712477	0.050171616
1060.85	5.07563E-05	8.0227E-05	-5.18834E-06	0.016033761	0.014914239	0.015457154
1060.9	1.81488E-05	7.78245E-05	-0.000235899	-0.038688324	-0.040511495	-0.04061829
1060.95	-3.89998E-05	-2.9871E-05	-0.000147808	-0.039891759	-0.039954214	-0.04056572
1061	-4.41249E-05	-9.65259E-05	0.000139913	0.014050156	0.015833321	0.015543721
1061.05	9.95447E-06	-3.21791E-05	0.000238472	0.048533076	0.049751887	0.050175029
1061.1	5.09868E-05	7.53413E-05	1.48241E-05	0.015901317	0.014908037	0.015471517
1061.15	2.38042E-05	8.02855E-05	-0.000228732	-0.03869162	-0.040554879	-0.040612388
1061.2	-3.55072E-05	-2.34463E-05	-0.000163163	-0.039761414	-0.039976143	-0.040576249
1061.25	-4.74973E-05	-9.48477E-05	0.00012279	0.01413792	0.015862439	0.015530995
1061.3	4.23101E-06	-3.7476E-05	0.000242713	0.04845957	0.049792666	0.050177302
1061.35	5.06011E-05	7.02807E-05	3.46898E-05	0.015765893	0.014905388	0.01548571
1061.4	2.92914E-05	8.22954E-05	-0.000220086	-0.038705852	-0.040597329	-0.040605456
1061.45	-3.15077E-05	-1.71386E-05	-0.000177412	-0.039635176	-0.040001015	-0.040585941
1061.5	-5.03687E-05	-9.27981E-05	0.000104907	0.014233962	0.015888716	0.015517781
1061.55	-1.67175E-06	-4.24184E-05	0.000245356	0.048395535	0.049834544	0.050178421
1061.6	4.95957E-05	6.50806E-05	5.42792E-05	0.015628328	0.01490629	0.015499643
1061.65	3.45518E-05	8.38646E-05	-0.000210023	-0.038730946	-0.040638573	-0.04059754
1061.7	-2.70359E-05	-1.0976E-05	-0.000190465	-0.039513835	-0.040028653	-0.040594734
1061.75	-5.27031E-05	-9.04056E-05	8.63816E-05	0.014337697	0.015911995	0.015504167
1061.8	-7.69561E-06	-4.69968E-05	0.000246388	0.048341384	0.049877241	0.050178382
1061.85	4.79729E-05	5.97749E-05	7.34647E-05	0.015489474	0.014910716	0.015513226
1061.9	3.95286E-05	8.50058E-05	-0.00019861	-0.038766762	-0.040678351	-0.040588694
1061.95	-2.21314E-05	-4.98398E-06	-0.000202239	-0.039398152	-0.040058862	-0.040602574
1062	-5.44695E-05	-8.76994E-05	6.73376E-05	0.014448489	0.015932144	0.015490242
1062.05	-1.37807E-05	-5.12048E-05	0.000245805	0.048297467	0.049920476	0.050177189
1062.1	4.57407E-05	5.43969E-05	9.21216E-05	0.015350191	0.014918619	0.015526371
1062.15	4.41671E-05	8.57342E-05	-0.000185926	-0.038813093	-0.040716411	-0.040578978
1062.2	-1.68379E-05	8.14401E-07	-0.00021266	-0.039288855	-0.040091429	-0.040609413
1062.25	-5.56419E-05	-8.47092E-05	4.79005E-05	0.01456566	0.015949046	0.015476096
1062.3	-1.98661E-05	-5.5039E-05	0.000243615	0.048264071	0.049963962	0.050174851
1062.35	4.29128E-05	4.89782E-05	0.000110129	0.015211346	0.014929928	0.015538994
1062.4	4.84153E-05	8.60668E-05	-0.000172057	-0.038869664	-0.040752516	-0.040568456
1062.45	-1.12032E-05	6.39882E-06	-0.000221664	-0.039186632	-0.04012613	-0.040615207
1062.5	-5.61992E-05	-8.1465E-05	2.81984E-05	0.014688491	0.015962612	0.015461822
1062.55	-2.58901E-05	-5.84985E-05	0.000239834	0.048241418	0.050007417	0.050171387
1062.6	3.95086E-05	4.35489E-05	0.00012737	0.015073802	0.014944549	0.015551015
1062.65	5.22242E-05	8.60222E-05	-0.000157096	-0.038936139	-0.04078644	-0.040557198
1062.7	-5.27893E-06	1.17516E-05	-0.000229193	-0.039092129	-0.040162726	-0.040619923
1062.75	-5.61261E-05	-7.79967E-05	8.36094E-06	0.014816226	0.015972772	0.015447511
1062.8	-3.17912E-05	-6.15853E-05	0.000234493	0.048229665	0.050050557	0.050166821
1062.85	3.5553E-05	3.81374E-05	0.000143733	0.014938416	0.014962368	0.015562358
1062.9	5.55482E-05	8.56206E-05	-0.000141144	-0.039012117	-0.040817977	-0.040545279
1062.95	8.80357E-07	1.68578E-05	-0.000235201	-0.039005943	-0.040200969	-0.040623531
1063	-5.54128E-05	-7.4334E-05	-1.14815E-05	0.014948076	0.015979478	0.015433258
1063.05	-3.75082E-05	-6.43037E-05	0.000227629	0.0482289	0.050093102	0.050161185
1063.1	3.10761E-05	3.27701E-05	0.000159114	0.014806034	0.014983252	0.01557295
1063.15	5.83458E-05	8.48835E-05	-0.000124306	-0.03909714	-0.040846933	-0.040532778
1063.2	7.21719E-06	2.1705E-05	-0.000239654	-0.038928622	-0.0402406	-0.040626012
1063.25	-5.40553E-05	-7.05059E-05	-3.11988E-05	0.015083229	0.015982707	0.015419155
1063.3	-4.29808E-05	-6.66603E-05	0.00021929	0.048239142	0.050134778	0.050154519
1063.35	2.61134E-05	2.74715E-05	0.000173414	0.014677481	0.015007045	0.015582724
1063.4	6.05799E-05	8.38333E-05	-0.000106697	-0.039190692	-0.040873134	-0.040519777
1063.45	1.36718E-05	2.62837E-05	-0.000242524	-0.038860659	-0.040281352	-0.040627351
1063.5	-5.20554E-05	-6.65408E-05	-5.06621E-05	0.015220848	0.015982458	0.015405291
1063.55	-4.81505E-05	-6.8664E-05	0.000209535	0.048260343	0.050175319	0.050146868
1063.6	2.07051E-05	2.22639E-05	0.00018654	0.014553564	0.015033578	0.01559162
1063.65	6.2218E-05	8.2493E-05	-8.84318E-05	-0.039292201	-0.040896425	-0.040506361
1063.7	2.01828E-05	3.05867E-05	-0.000243798	-0.03880249	-0.040322952	-0.040627542
1063.75	-4.94209E-05	-6.24661E-05	-6.97443E-05	0.015360081	0.015978751	0.015391758
1063.8	-5.29606E-05	-7.03255E-05	0.00019843	0.048292386	0.050214467	0.050138283
1063.85	1.48958E-05	1.71673E-05	0.00019841	0.014435058	0.015062659	0.01559958
1063.9	6.32327E-05	8.08862E-05	-6.9633E-05	-0.039401049	-0.040916672	-0.040492619
1063.95	2.66872E-05	3.46095E-05	-0.000243469	-0.03875449	-0.040365125	-0.040626588
1064	-4.61652E-05	-5.83081E-05	-8.83209E-05	0.015500064	0.015971632	0.015378641
1064.05	-5.73571E-05	-7.16572E-05	0.000186052	0.048335087	0.050251973	0.050128824
1064.1	8.7346E-06	1.21997E-05	0.000208949	0.014322709	0.015094086	0.015606556
1064.15	6.36017E-05	7.90368E-05	-5.04247E-05	-0.039516568	-0.040933758	-0.040478639
1064.2	3.31215E-05	3.83498E-05	-0.000241543	-0.038716971	-0.040407591	-0.040624496
1064.25	-4.23078E-05	-5.40915E-05	-0.000106271	0.015639928	0.015961166	0.015366025
1064.3	-6.12889E-05	-7.2673E-05	0.000172484	0.048388195	0.050287603	0.050118552
1064.35	2.27428E-06	7.37646E-06	0.000218091	0.014217224	0.015127639	0.015612505
1064.4	6.33086E-05	7.69685E-05	-3.0934E-05	-0.039638049	-0.040947592	-0.040464514
1064.45	3.9422E-05	4.18079E-05	-0.000238038	-0.038690181	-0.040450072	-0.040621283
1064.5	-3.78738E-05	-4.98398E-05	-0.000123479	0.015778803	0.015947442	0.01535399
1064.55	-6.47084E-05	-7.33882E-05	0.000157819	0.048451394	0.050321134	0.050107536
1064.6	-4.42895E-06	2.71087E-06	0.000225777	0.014119267	0.015163086	0.015617391
1064.65	6.23423E-05	7.47047E-05	-1.12895E-05	-0.039764745	-0.040958101	-0.040450336
1064.7	4.55251E-05	4.49857E-05	-0.000232979	-0.038674302	-0.040492289	-0.040616972
1064.75	-3.28937E-05	-4.55748E-05	-0.000139832	0.015915823	0.015930567	0.015342614
1064.8	-6.75722E-05	-7.3819E-05	0.000142154	0.048524305	0.050352359	0.05009585
1064.85	-1.13159E-05	-1.78618E-06	0.000231962	0.014029459	0.015200184	0.015621184
1064.9	6.0698E-05	7.22687E-05	8.37955E-06	-0.039895874	-0.040965236	-0.040436196
1064.95	5.13683E-05	4.78876E-05	-0.000226402	-0.038669447	-0.040533967	-0.040611593
1065	-2.74035E-05	-4.13163E-05	-0.000155226	0.016050134	0.015910671	0.015331969
1065.05	-6.9841E-05	-7.39824E-05	0.000125596	0.048606487	0.050381088	0.050083571
1065.1	-1.83249E-05	-6.10605E-06	0.000236608	0.013948369	0.015238681	0.015623861
1065.15	5.83767E-05	6.96827E-05	2.79438E-05	-0.040030628	-0.040968969	-0.040422186
1065.2	5.68904E-05	5.05195E-05	-0.000218356	-0.038675661	-0.040574838	-0.040605185
1065.25	-2.14443E-05	-3.70826E-05	-0.000169562	0.016180897	0.015887902	0.015322121
1065.3	-7.14803E-05	-7.38961E-05	0.000108254	0.048697442	0.050407146	0.05007078
1065.35	-2.53922E-05	-1.02423E-05	0.000239688	0.013876514	0.015278318	0.01562541
1065.4	5.53854E-05	6.69682E-05	4.72751E-05	-0.040168173	-0.040969298	-0.040408397
1065.45	6.20322E-05	5.2889E-05	-0.000208895	-0.038692921	-0.040614639	-0.04059779
1065.5	-1.50618E-05	-3.289E-05	-0.000182747	0.016307293	0.015862426	0.015313134
1065.55	-7.24607E-05	-7.35781E-05	9.02449E-05	0.048796617	0.05043038	0.050057561
1065.6	-3.24527E-05	-1.41906E-05	0.000241185	0.013814353	0.015318826	0.01562582
1065.65	5.17372E-05	6.41458E-05	6.62467E-05	-0.040307656	-0.040966239	-0.040394918
1065.7	6.67369E-05	5.50051E-05	-0.000198085	-0.038721134	-0.040653114	-0.04058946
1065.75	-8.30633E-06	-2.87526E-05	-0.000194698	0.016428531	0.015834425	0.015305063
1065.8	-7.2758E-05	-7.30463E-05	7.16881E-05	0.048903404	0.050450653	0.050044001
1065.85	-3.94402E-05	-1.79485E-05	0.000241093	0.013762285	0.015359937	0.015625094
1065.9	4.74514E-05	6.12346E-05	8.47349E-05	-0.040448214	-0.040959833	-0.040381836
1065.95	7.09507E-05	5.6878E-05	-0.000186	-0.038760139	-0.04069002	-0.04058025
1066	-1.23225E-06	-2.46828E-05	-0.000205338	0.016543849	0.015804098	0.015297959
1066.05	-7.23541E-05	-7.23189E-05	5.27069E-05	0.049017151	0.050467851	0.050030189
1066.1	-4.62883E-05	-2.15159E-05	0.000239416	0.013720649	0.015401377	0.015623237
1066.15	4.25529E-05	5.82527E-05	0.000102619	-0.040588973	-0.040950141	-0.040369234
1066.2	7.46234E-05	5.85189E-05	-0.000172722	-0.03880971	-0.040725125	-0.040570223
1066.25	6.10244E-06	-2.0691E-05	-0.000214601	0.016652522	0.015771657	0.015291866
1066.3	-7.12363E-05	-7.14135E-05	3.34272E-05	0.049137159	0.050481878	0.050016215
1066.35	-5.29306E-05	-2.48938E-05	0.000236168	0.013689717	0.015442871	0.015620265
1066.4	3.70725E-05	5.52165E-05	0.000119783	-0.040729058	-0.040937246	-0.040357194
1066.45	7.77085E-05	5.99398E-05	-0.000158342	-0.038869551	-0.040758207	-0.040559444
1066.5	1.36365E-05	-1.67854E-05	-0.000222428	0.016753865	0.015737329	0.015286822
1066.55	-6.93981E-05	-7.03473E-05	1.39763E-05	0.04926269	0.050492661	0.05000217
1066.6	-5.93014E-05	-2.80854E-05	0.000231374	0.013669697	0.015484149	0.0156162
1066.65	3.10468E-05	5.21409E-05	0.000136115	-0.040867596	-0.040921253	-0.040345793
1066.7	8.01641E-05	6.11534E-05	-0.000142957	-0.038939304	-0.040789063	-0.040547987
1066.75	2.13059E-05	-1.29725E-05	-0.000228773	0.016847237	0.015701349	0.015282855
1066.8	-6.68393E-05	-6.91369E-05	-5.51733E-06	0.04939297	0.05050015	0.049988146
1066.85	-6.53363E-05	-3.10951E-05	0.00022507	0.013660727	0.015524939	0.01561107
1066.9	2.45175E-05	4.90392E-05	0.00015151	-0.041003724	-0.040902284	-0.040335102
1066.95	8.19529E-05	6.21725E-05	-0.000126669	-0.039018548	-0.040817503	-0.040535927
1067	2.90444E-05	-9.25689E-06	-0.000233595	0.016932047	0.015663964	0.015279991
1067.05	-6.35659E-05	-6.77978E-05	-2.49253E-05	0.049527196	0.050504314	0.049974234
1067.1	-7.09729E-05	-3.39285E-05	0.0002173	0.013662879	0.015564977	0.015604911
1067.15	1.75314E-05	4.5923E-05	0.000165869	-0.041136591	-0.040880483	-0.040325191
1067.2	8.30428E-05	6.30103E-05	-0.000109589	-0.039106803	-0.040843355	-0.040523343
1067.25	3.67841E-05	-5.6414E-06	-0.000236866	0.017007756	0.015625428	0.015278245
1067.3	-5.959E-05	-6.63448E-05	-4.41199E-05	0.049664537	0.050505147	0.049960524
1067.35	-7.61509E-05	-3.65925E-05	0.000208119	0.013676153	0.015604004	0.015597766
1067.4	1.01402E-05	4.28022E-05	0.000179098	-0.041265366	-0.040856009	-0.040316121
1067.45	8.34071E-05	6.36799E-05	-9.18296E-05	-0.039203532	-0.040866464	-0.040510319
1067.5	4.44559E-05	-2.12717E-06	-0.00023857	0.01707388	0.015586001	0.015277625
1067.55	-5.49302E-05	-6.47913E-05	-6.29754E-05	0.049804143	0.050502662	0.049947105
1067.6	-8.08132E-05	-3.90947E-05	0.00019759	0.013700482	0.01564177	0.015589682
1067.65	2.39972E-06	3.9685E-05	0.000191115	-0.041389243	-0.04082904	-0.04030795
1067.7	8.30251E-05	6.41941E-05	-7.35106E-05	-0.039308145	-0.040886695	-0.040496941
1067.75	5.19898E-05	1.28622E-06	-0.000238697	0.017129996	0.015545949	0.015278134
1067.8	-4.96111E-05	-6.31496E-05	-8.13681E-05	0.049945149	0.050496897	0.049934062
1067.85	-8.49058E-05	-4.14434E-05	0.000185786	0.013735729	0.015678034	0.015580716
1067.9	-5.62996E-06	3.65778E-05	0.000201841	-0.041507444	-0.040799768	-0.040300729
1067.95	8.18819E-05	6.45652E-05	-5.47534E-05	-0.039420001	-0.040903933	-0.040483296
1068	5.93162E-05	4.60058E-06	-0.00023725	0.01717574	0.015505537	0.015279765
1068.05	-4.36635E-05	-6.14305E-05	-9.9178E-05	0.050086678	0.050487909	0.049921482
1068.1	-8.83787E-05	-4.36477E-05	0.000172786	0.01378169	0.015712566	0.015570927
1068.15	-1.38854E-05	3.34853E-05	0.00021121	-0.041619226	-0.0407684	-0.040294502
1068.2	7.99688E-05	6.48051E-05	-3.56827E-05	-0.039538413	-0.040918081	-0.040469474
1068.25	6.63657E-05	7.81898E-06	-0.000234243	0.017210815	0.015465035	0.015282505
1068.3	-3.7124E-05	-5.96434E-05	-0.000116289	0.050227852	0.050475777	0.049909443
1068.35	-9.11866E-05	-4.57165E-05	0.000158681	0.013838092	0.01574515	0.015560381
1068.4	-2.23001E-05	3.04108E-05	0.000219162	-0.041723884	-0.040735155	-0.040289308
1068.45	7.72837E-05	6.49246E-05	-1.64249E-05	-0.039662654	-0.040929066	-0.040455564
1068.5	7.30702E-05	1.09456E-05	-0.000229699	0.017234988	0.015424709	0.015286335
1068.55	-3.00349E-05	-5.77963E-05	-0.00013259	0.05036779	0.050460599	0.049898023
1068.6	-9.32884E-05	-4.76593E-05	0.000143564	0.013904599	0.015775582	0.015549148
1068.65	-3.0805E-05	2.73557E-05	0.000225649	-0.04182076	-0.040700264	-0.040285179
1068.7	7.38307E-05	6.49338E-05	2.89253E-06	-0.039791958	-0.040936835	-0.040441658
1068.75	7.9363E-05	1.39856E-05	-0.000223651	0.017248094	0.015384825	0.015291225
1068.8	-2.24439E-05	-5.58955E-05	-0.000147975	0.050505621	0.050442496	0.049887296
1068.85	-9.46488E-05	-4.94852E-05	0.000127538	0.01398081	0.015803676	0.015537302
1068.9	-3.9329E-05	2.43202E-05	0.00023063	-0.041909238	-0.040663967	-0.040282139
1068.95	6.96207E-05	6.48418E-05	2.21421E-05	-0.039925527	-0.040941355	-0.040427847
1069	8.518E-05	1.69447E-05	-0.000216142	0.017250036	0.015345643	0.015297143
1069.05	-1.44038E-05	-5.39459E-05	-0.000162344	0.050640483	0.050421603	0.049877329
1069.1	-9.52377E-05	-5.12031E-05	0.000110711	0.014066264	0.015829259	0.015524923
1069.15	-4.77995E-05	2.13031E-05	0.000234077	-0.041988758	-0.040626511	-0.040280205
1069.2	6.46708E-05	6.46563E-05	4.1197E-05	-0.040062535	-0.040942618	-0.040414219
1069.25	9.04596E-05	1.98294E-05	-0.000207226	0.017240789	0.015307417	0.015304048
1069.3	-5.97222E-06	-5.19507E-05	-0.000175605	0.050771534	0.050398077	0.049868185
1069.35	-9.5031E-05	-5.28214E-05	9.31958E-05	0.01416044	0.01585218	0.015512092
1069.4	-5.61431E-05	1.83018E-05	0.000235969	-0.042058813	-0.040588152	-0.040279387
1069.45	5.9005E-05	6.43837E-05	5.99319E-05	-0.040202134	-0.040940635	-0.040400864
1069.5	9.51438E-05	2.26465E-05	-0.000196963	0.017220395	0.015270394	0.015311892
1069.55	2.78913E-06	-4.99117E-05	-0.000187674	0.050897954	0.050372088	0.049859923
1069.6	-9.40107E-05	-5.43478E-05	7.5109E-05	0.014262765	0.015872303	0.015498894
1069.65	-6.42861E-05	1.53128E-05	0.000236298	-0.042118953	-0.040549148	-0.040279688
1069.7	5.26534E-05	6.40293E-05	7.82237E-05	-0.04034346	-0.040935439	-0.040387867
1069.75	9.91781E-05	2.54029E-05	-0.000185426	0.017188967	0.01523481	0.015320622
1069.8	1.18145E-05	-4.7829E-05	-0.000198472	0.051018948	0.050343823	0.049852594
1069.85	-9.21654E-05	-5.57893E-05	5.65716E-05	0.014372612	0.015889512	0.015485415
1069.9	-7.21548E-05	1.23317E-05	0.000235065	-0.042168794	-0.040509761	-0.040281104
1069.95	4.56524E-05	6.35967E-05	9.59527E-05	-0.040485633	-0.040927084	-0.040375313
1070	0.000102513	2.81055E-05	-0.000172692	0.017146685	0.015200892	0.015330179
1070.05	2.10347E-05	-4.57017E-05	-0.000207932	0.051133758	0.050313484	0.049846244
1070.1	-8.949E-05	-5.71519E-05	3.77069E-05	0.014489307	0.015903712	0.015471744
1070.15	-7.96769E-05	9.35314E-06	0.000232282	-0.042208009	-0.040470253	-0.040283622
1070.2	3.80445E-05	6.30882E-05	0.000113003	-0.040627772	-0.040915645	-0.040363282
1070.25	0.000105103	3.07611E-05	-0.000158849	0.017093798	0.015168853	0.015340499
1070.3	3.03776E-05	-4.35273E-05	-0.000215994	0.05124166	0.050281284	0.049840911
1070.35	-8.59864E-05	-5.84404E-05	1.86404E-05	0.014612133	0.015914827	0.01545797
1070.4	-8.67811E-05	6.37131E-06	0.000227971	-0.042236342	-0.040430887	-0.040287225
1070.45	2.98778E-05	6.25045E-05	0.000129263	-0.04076899	-0.040901217	-0.040351851
1070.5	0.000106908	3.33759E-05	-0.00014399	0.017030622	0.015138895	0.015351513
1070.55	3.9769E-05	-4.13019E-05	-0.000222607	0.051341973	0.050247447	0.049836629
1070.6	-8.16632E-05	-5.96586E-05	-5.01542E-07	0.014740332	0.015922803	0.015444184
1070.65	-9.33983E-05	3.38E-06	0.000222162	-0.042253602	-0.040391922	-0.040291886
1070.7	2.12061E-05	6.18449E-05	0.000144628	-0.040908408	-0.040883915	-0.040341094
1070.75	0.000107894	3.59556E-05	-0.000128217	0.016957537	0.015111202	0.015363148
1070.8	4.91326E-05	-3.9021E-05	-0.000227731	0.051434065	0.050212209	0.049833423
1070.85	-7.65358E-05	-6.08088E-05	-1.95922E-05	0.014873115	0.015927607	0.015430476
1070.9	-9.94623E-05	3.72734E-07	0.000214899	-0.042259667	-0.040353614	-0.040297572
1070.95	1.20883E-05	6.11072E-05	0.000158998	-0.041045155	-0.04086387	-0.04033108
1071	0.000108033	3.85053E-05	-0.000111634	0.016874985	0.015085943	0.015375326
1071.05	5.83908E-05	-3.66788E-05	-0.000231336	0.051517349	0.05017581	0.049831312
1071.1	-7.06264E-05	-6.1892E-05	-3.85055E-05	0.015009661	0.015929228	0.015416934
1071.15	-0.00010491	-2.65694E-06	0.000206232	-0.042254485	-0.040316212	-0.040304244
1071.2	2.58785E-06	6.02878E-05	0.000172279	-0.041178378	-0.040841232	-0.040321871
1071.25	0.000107303	4.10288E-05	-9.43546E-05	0.016783467	0.015063272	0.015387967
1071.3	6.74657E-05	-3.42687E-05	-0.000233401	0.051591298	0.050138499	0.049830306
1071.35	-6.39641E-05	-6.29076E-05	-5.71168E-05	0.015149124	0.015927673	0.015403646
1071.4	-0.000109681	-5.71533E-06	0.000196222	-0.042238074	-0.040279959	-0.040311856
1071.45	-7.22732E-06	5.93818E-05	0.000184387	-0.041307241	-0.040816169	-0.040313527
1071.5	0.000105689	4.35293E-05	-7.64934E-05	0.016683543	0.015043321	0.015400987
1071.55	7.62792E-05	-3.17837E-05	-0.000233915	0.051655438	0.050100531	0.04983041
1071.6	-5.65845E-05	-6.38537E-05	-7.53034E-05	0.01529064	0.015922974	0.015390699
1071.65	-0.000113722	-8.80836E-06	0.000184937	-0.042210521	-0.040245088	-0.040320357
1071.7	-1.72855E-05	5.83829E-05	0.000195244	-0.041430937	-0.040788862	-0.040306099
1071.75	0.000103182	4.60084E-05	-5.81702E-05	0.016575821	0.015026206	0.015414301
1071.8	8.47538E-05	-2.92161E-05	-0.00023288	0.051709357	0.050062159	0.04983162
1071.85	-4.85296E-05	-6.47268E-05	-9.29461E-05	0.015433331	0.015915181	0.015378177
1071.9	-0.000116981	-1.19414E-05	0.000172455	-0.042171983	-0.040211822	-0.040329688
1071.95	-2.75118E-05	5.72838E-05	0.000204781	-0.04154869	-0.040759505	-0.040299634
1072	9.97806E-05	4.84665E-05	-3.95073E-05	0.016460965	0.015012023	0.015427821
1072.05	9.28133E-05	-2.65581E-05	-0.000230304	0.051752707	0.050023643	0.049833927
1072.1	-3.98477E-05	-6.55218E-05	-0.000109929	0.015576309	0.015904367	0.015366159
1072.15	-0.000119415	-1.5119E-05	0.000158862	-0.042122687	-0.040180371	-0.040339788
1072.2	-3.78282E-05	5.60761E-05	0.000212937	-0.041659758	-0.040728307	-0.040294173
1072.25	9.54907E-05	5.09026E-05	-2.06289E-05	0.016339679	0.015000847	0.015441459
1072.3	0.000100383	-2.38017E-05	-0.000226208	0.051785204	0.049985239	0.049837313
1072.35	-3.05929E-05	-6.62322E-05	-0.000126142	0.015718686	0.01589062	0.015354724
1072.4	-0.000120982	-1.8345E-05	0.00014425	-0.042062926	-0.040150933	-0.040350589
1072.45	-4.81549E-05	5.47506E-05	0.000219662	-0.041763442	-0.040695487	-0.040289748
1072.5	9.03249E-05	5.33141E-05	-1.66057E-06	0.01621271	0.014992733	0.015455124
1072.55	0.000107392	-2.09391E-05	-0.000220623	0.051806633	0.049947201	0.049841753
1072.6	-2.08251E-05	-6.68499E-05	-0.000141478	0.015859573	0.015874053	0.015343945
1072.65	-0.000121651	-2.16218E-05	0.000128718	-0.041993058	-0.040123691	-0.040362018
1072.7	-5.84102E-05	5.32971E-05	0.000224914	-0.041859087	-0.040661274	-0.040286386
1072.75	8.43031E-05	5.56969E-05	1.72719E-05	0.016080842	0.014987717	0.015468728
1072.8	0.00011377	-1.79628E-05	-0.00021359	0.051816844	0.04990978	0.049847215
1072.85	-1.06091E-05	-6.73656E-05	-0.000155838	0.015998092	0.015854793	0.01533389
1072.9	-0.000121394	-2.49509E-05	0.00011237	-0.041913505	-0.040098812	-0.040373999
1072.95	-6.85114E-05	5.17051E-05	0.000228661	-0.041946087	-0.040625903	-0.040284107
1073	7.74524E-05	5.80451E-05	3.60431E-05	0.015944889	0.014985812	0.015482182
1073.05	0.000119452	-1.48659E-05	-0.000205156	0.051815762	0.049873221	0.049853663
1073.1	-1.468E-08	-6.77686E-05	-0.000169129	0.016133378	0.015832985	0.015324624
1073.15	-0.000120192	-2.83323E-05	9.53178E-05	-0.041824751	-0.040076446	-0.040386454
1073.2	-7.83756E-05	4.99636E-05	0.000230883	-0.04202389	-0.040589619	-0.040282923
1073.25	6.98069E-05	6.03513E-05	5.4529E-05	0.015805693	0.01498701	0.015495399
1073.3	0.000124378	-1.1642E-05	-0.000195383	0.051803378	0.049837763	0.049861052
1073.35	1.08841E-05	-6.8047E-05	-0.000181265	0.016264583	0.01580879	0.015316206
1073.4	-0.000118031	-3.17642E-05	7.76747E-05	-0.041727336	-0.040056727	-0.040399299
1073.45	-8.79201E-05	4.80615E-05	0.000231566	-0.042091998	-0.040552667	-0.04028284
1073.5	6.14076E-05	6.26065E-05	7.26076E-05	0.015664116	0.014991283	0.015508292
1073.55	0.00012849	-8.28585E-06	-0.000184337	0.051779755	0.049803633	0.049869331
1073.6	2.20094E-05	-6.81879E-05	-0.000192169	0.016390886	0.015782386	0.015308688
1073.65	-0.000114906	-3.52435E-05	5.95591E-05	-0.041621856	-0.040039769	-0.04041245
1073.7	-9.7063E-05	4.59876E-05	0.000230711	-0.042149977	-0.0405153	-0.040283855
1073.75	5.23021E-05	6.47997E-05	9.016E-05	0.015521037	0.014998585	0.015520779
1073.8	0.000131739	-4.79324E-06	-0.000172093	0.051745025	0.049771052	0.049878444
1073.85	3.32802E-05	-6.81772E-05	-0.00020177	0.016511495	0.015753962	0.015302118
1073.9	-0.000110819	-3.87652E-05	4.10925E-05	-0.041508958	-0.040025668	-0.04042582
1073.95	-0.000105724	4.3731E-05	0.000228326	-0.042197451	-0.040477768	-0.04028596
1074	4.25444E-05	6.69185E-05	0.000107071	0.015377345	0.015008846	0.015532777
1074.05	0.000134079	-1.16122E-06	-0.000158737	0.051699392	0.049740226	0.04988833
1074.1	4.46127E-05	-6.80005E-05	-0.000210007	0.01662565	0.015723721	0.015296537
1074.15	-0.000105778	-4.23226E-05	2.23979E-05	-0.041389335	-0.040014498	-0.040439322
1074.2	-0.000113825	4.12812E-05	0.00022443	-0.042234113	-0.040440324	-0.040289138
1074.25	3.21948E-05	6.89492E-05	0.000123229	0.015233933	0.015021979	0.015544211
1074.3	0.00013547	2.61167E-06	-0.000144359	0.051643126	0.04971135	0.049898923
1074.35	5.59211E-05	-6.76424E-05	-0.000216829	0.016732633	0.015691877	0.015291978
1074.4	-9.98009E-05	-4.5907E-05	3.60002E-06	-0.041263724	-0.040006317	-0.040452866
1074.45	-0.000121291	3.86283E-05	0.000219052	-0.042259721	-0.040403216	-0.040293366
1074.5	2.13189E-05	7.08761E-05	0.000138529	0.015091696	0.015037877	0.015555007
1074.55	0.00013588	6.52527E-06	-0.000129057	0.051576563	0.049684605	0.049910152
1074.6	6.71181E-05	-6.70872E-05	-0.000222194	0.01683177	0.015658652	0.01528847
1074.65	-9.29114E-05	-4.95078E-05	-1.51762E-05	-0.0411329	-0.040001158	-0.040466364
1074.7	-0.000128051	3.57633E-05	0.000212232	-0.042274101	-0.04036669	-0.040298615
1074.75	9.98795E-06	7.26827E-05	0.000152872	0.014951521	0.015056417	0.015565095
1074.8	0.000135284	1.05777E-05	-0.000112934	0.051500105	0.049660155	0.049921941
1074.85	7.81156E-05	-6.63192E-05	-0.000226068	0.016922431	0.015624278	0.015286034
1074.9	-8.51414E-05	-5.31126E-05	-3.38061E-05	-0.04099767	-0.039999038	-0.040479729
1074.95	-0.000134036	3.26783E-05	0.000204017	-0.042277149	-0.040330988	-0.040304848
1075	-1.72208E-06	7.43508E-05	0.000166163	0.014814282	0.015077458	0.015574411
1075.05	0.000133663	1.4765E-05	-9.60986E-05	0.051414217	0.04963815	0.049934213
1075.1	8.88255E-05	-6.53224E-05	-0.00022843	0.017004044	0.015588992	0.015284682
1075.15	-7.65298E-05	-5.6707E-05	-5.21664E-05	-0.040858871	-0.039999951	-0.040492872
1075.2	-0.000139183	2.93667E-05	0.000194465	-0.042268833	-0.040296342	-0.040312021
1075.25	-1.37309E-05	7.58614E-05	0.000178317	0.014680839	0.015100843	0.015582895
1075.3	0.000131006	1.90816E-05	-7.86647E-05	0.051319421	0.04961872	0.049946886
1075.35	9.91599E-05	-6.40813E-05	-0.000229267	0.017076087	0.015553036	0.015284421
1075.4	-6.7123E-05	-6.02747E-05	-7.01354E-05	-0.040717364	-0.040003871	-0.040505708
1075.45	-0.000143435	2.58232E-05	0.000183642	-0.042249191	-0.040262978	-0.040320086
1075.5	-2.59544E-05	7.71946E-05	0.000189256	0.014552026	0.0151264	0.015590495
1075.55	0.00012731	2.35193E-05	-6.07492E-05	0.051216296	0.049601978	0.049959876
1075.6	0.000109033	-6.25808E-05	-0.000228577	0.017138101	0.015516655	0.015285251
1075.65	-5.69741E-05	-6.37978E-05	-8.75948E-05	-0.040574027	-0.040010752	-0.040518155
1075.7	-0.000146739	2.20444E-05	0.000171624	-0.042218329	-0.04023111	-0.040328988
1075.75	-3.83053E-05	7.83296E-05	0.000198909	0.014428653	0.015153943	0.015597161
1075.8	0.000122579	2.80683E-05	-4.24722E-05	0.051105476	0.049588021	0.049973098
1075.85	0.000118359	-6.08063E-05	-0.000226366	0.017189687	0.015480095	0.015287163
1075.9	-4.61428E-05	-6.72562E-05	-0.000104429	-0.040429748	-0.040020529	-0.04053013
1075.95	-0.00014905	1.80286E-05	0.000158491	-0.042176428	-0.040200943	-0.040338667
1076	-5.06937E-05	7.92451E-05	0.000207215	0.014311494	0.015183276	0.015602853
1076.05	0.000116827	3.2716E-05	-2.3956E-05	0.050987639	0.049576923	0.049986465
1076.1	0.000127056	-5.87445E-05	-0.000222654	0.01723051	0.015443603	0.015290143
1076.15	-3.46952E-05	-7.06288E-05	-0.000120529	-0.040285428	-0.040033118	-0.040541558
1076.2	-0.000150328	1.37762E-05	0.000144334	-0.042123734	-0.040172667	-0.040349058
1076.25	-6.30276E-05	7.99197E-05	0.000214121	0.014201286	0.015214189	0.015607536
1076.3	0.000110073	3.7448E-05	-5.32423E-06	0.050863512	0.04956874	0.049999889
1076.35	0.000135047	-5.63828E-05	-0.000217468	0.017260304	0.015407424	0.01529417
1076.4	-2.27031E-05	-7.38925E-05	-0.000135787	-0.040141963	-0.040048415	-0.040552364
1076.45	-0.000150541	9.28966E-06	0.000129249	-0.042060563	-0.040146461	-0.040360092
1076.5	-7.5214E-05	8.03317E-05	0.000219585	0.014098725	0.015246465	0.015611181
1076.55	0.000102347	4.22475E-05	1.3299E-05	0.05073386	0.049563507	0.050013281
1076.6	0.000142255	-5.37105E-05	-0.000210845	0.017278869	0.015371798	0.015299213
1076.65	-1.02441E-05	-7.7023E-05	-0.000150105	-0.040000248	-0.040066301	-0.040562479
1076.7	-0.000149664	4.57386E-06	0.000113339	-0.041987294	-0.040122487	-0.040371694
1076.75	-8.7159E-05	8.04595E-05	0.000223572	0.014004458	0.015279879	0.015613765
1076.8	9.3683E-05	4.70954E-05	3.17897E-05	0.050599484	0.049561242	0.050026554
1076.85	0.00014861	-5.07181E-05	-0.000202832	0.017286076	0.015336961	0.015305239
1076.9	2.59972E-06	-7.99949E-05	-0.000163388	-0.039861169	-0.040086638	-0.040571838
1076.95	-0.00014768	-3.6398E-07	9.67106E-05	-0.041904372	-0.040100891	-0.040383787
1077	-9.8769E-05	8.02821E-05	0.00022606	0.013919083	0.015314197	0.015615276
1077.05	8.41263E-05	5.19706E-05	5.00252E-05	0.050461215	0.049561939	0.050039622
1077.1	0.000154046	-4.73981E-05	-0.000193486	0.017281866	0.015303142	0.015312205
1077.15	1.57416E-05	-8.27817E-05	-0.000175551	-0.039725595	-0.040109274	-0.040580381
1077.2	-0.00014458	-5.51411E-06	7.94764E-05	-0.041812302	-0.040081803	-0.040396292
1077.25	-0.000109951	7.9779E-05	0.000227035	0.013843143	0.015349185	0.015615705
1077.3	7.3728E-05	5.68496E-05	6.78845E-05	0.050319909	0.049565575	0.050052399
1077.35	0.000158505	-4.37451E-05	-0.000182872	0.017266252	0.015270562	0.015320064
1077.4	2.90911E-05	-8.53563E-05	-0.000186515	-0.039594374	-0.040134041	-0.040588055
1077.45	-0.000140363	-1.08642E-05	6.17524E-05	-0.041711646	-0.040065336	-0.040409125
1077.5	-0.000120613	7.89306E-05	0.000226494	0.013777121	0.015384601	0.015615051
1077.55	6.25467E-05	6.17073E-05	8.52494E-05	0.050176444	0.049572106	0.050064802
1077.6	0.000161932	-3.97559E-05	-0.000171063	0.017239316	0.015239432	0.015328763
1077.65	4.25545E-05	-8.76907E-05	-0.00019621	-0.03946833	-0.040160758	-0.04059481
1077.7	-0.000135035	-1.63993E-05	4.36575E-05	-0.041603021	-0.040051582	-0.040422201
1077.75	-0.000130667	7.77186E-05	0.000224442	0.013721441	0.015420205	0.015613321
1077.8	5.06477E-05	6.65163E-05	0.000102005	0.050031709	0.049581469	0.050076751
1077.85	0.00016428	-3.54296E-05	-0.00015814	0.017201213	0.015209952	0.015338242
1077.9	5.60356E-05	-8.97569E-05	-0.000204573	-0.039348253	-0.040189234	-0.040600605
1077.95	-0.000128614	-2.21018E-05	2.53131E-05	-0.041487093	-0.040040616	-0.040435435
1078	-0.000140025	7.61261E-05	0.000220898	0.013676463	0.015455754	0.015610529
1078.05	3.8103E-05	7.12478E-05	0.000118042	0.049886605	0.049593583	0.050088168
1078.1	0.00016551	-3.0768E-05	-0.000144191	0.017152167	0.01518231	0.015348438
1078.15	6.94363E-05	-9.15267E-05	-0.000211551	-0.039234899	-0.040219264	-0.040605403
1078.2	-0.000121122	-2.79515E-05	6.84184E-06	-0.041364576	-0.040032496	-0.040448739
1078.25	-0.000148605	7.41376E-05	0.000215887	0.01364248	0.015491011	0.015606696
1078.3	2.49905E-05	7.58711E-05	0.000133254	0.049742036	0.049608347	0.050098979
1078.35	0.000165589	-2.57756E-05	-0.000129311	0.01709247	0.015156681	0.015359282
1078.4	8.26572E-05	-9.2972E-05	-0.0002171	-0.039128983	-0.040250635	-0.040609175
1078.45	-0.000112592	-3.39254E-05	-1.16328E-05	-0.041236225	-0.040027255	-0.040462025
1078.5	-0.000156329	7.17399E-05	0.000209446	0.013619716	0.015525739	0.015601849
1078.55	1.1394E-05	8.03544E-05	0.000147541	0.049598903	0.049625645	0.050109115
1078.6	0.000164492	-2.04598E-05	-0.000113601	0.017022482	0.015133225	0.015370703
1078.65	9.55986E-05	-9.40655E-05	-0.000221187	-0.039031171	-0.040283127	-0.040611899
1078.7	-0.000103064	-3.99981E-05	-2.99876E-05	-0.041102833	-0.040024912	-0.040475207
1078.75	-0.000163122	6.89217E-05	0.00020162	0.013608326	0.015559706	0.015596021
1078.8	-2.59814E-06	8.46646E-05	0.00016081	0.049458098	0.049645343	0.050118511
1078.85	0.000162204	-1.48309E-05	-9.71686E-05	0.016942625	0.015112085	0.015382623
1078.9	0.000108161	-9.47803E-05	-0.000223787	-0.038942085	-0.040316514	-0.040613559
1078.95	-9.25868E-05	-4.61417E-05	-4.81005E-05	-0.040965225	-0.040025463	-0.040488198
1079	-0.000168917	6.56742E-05	0.000192465	0.013608396	0.015592689	0.015589253
1079.05	-1.68926E-05	8.87676E-05	0.000172974	0.049320503	0.049667292	0.050127107
1079.1	0.000158717	-8.90219E-06	-8.01237E-05	0.016853386	0.015093389	0.015394963
1079.15	0.000120246	-9.50907E-05	-0.000224886	-0.038862289	-0.040350562	-0.040614146
1079.2	-8.1217E-05	-5.2326E-05	-6.58511E-05	-0.040824253	-0.040028884	-0.040500914
1079.25	-0.000173651	6.19912E-05	0.000182044	0.013619939	0.01562447	0.015581592
1079.3	-3.13925E-05	9.26287E-05	0.000183955	0.049186978	0.04969133	0.050134847
1079.35	0.000154031	-2.6901E-06	-6.25815E-05	0.01675531	0.015077247	0.015407642
1079.4	0.000131756	-9.49723E-05	-0.000224478	-0.038792291	-0.040385039	-0.040613659
1079.45	-6.90181E-05	-5.85183E-05	-8.31216E-05	-0.040680791	-0.040035135	-0.040513271
1079.5	-0.000177269	5.78694E-05	0.00017043	0.013642895	0.015654843	0.015573089
1079.55	-4.59976E-05	9.62129E-05	0.000193681	0.049058359	0.049717279	0.050141683
1079.6	0.000148157	3.78584E-06	-4.46601E-05	0.016648996	0.015063753	0.015420575
1079.65	0.000142599	-9.44024E-05	-0.000222571	-0.038732539	-0.040419707	-0.040612102
1079.7	-5.60613E-05	-6.46839E-05	-9.97978E-05	-0.04053573	-0.040044154	-0.040525189
1079.75	-0.000179722	5.33082E-05	0.000157701	0.013677136	0.015683612	0.015563802
1079.8	-6.06052E-05	9.94847E-05	0.00020209	0.048935455	0.049744951	0.050147572
1079.85	0.000141111	1.0503E-05	-2.64798E-05	0.016535098	0.01505298	0.015433678
1079.9	0.000152681	-9.33601E-05	-0.000219179	-0.038683418	-0.040454331	-0.04060949
1079.95	-4.24242E-05	-7.07865E-05	-0.000115769	-0.040389972	-0.040055861	-0.040536591
1080	-0.000180969	4.83106E-05	0.000143946	0.013722462	0.01571059	0.015553795
1080.05	-7.51107E-05	0.000102409	0.000209129	0.048819036	0.049774147	0.050152478
1080.1	0.000132923	1.74356E-05	-8.16259E-06	0.016414317	0.015044983	0.015446863
1080.15	0.000161916	-9.18267E-05	-0.000214328	-0.038645245	-0.040488676	-0.04060584
1080.2	-2.81909E-05	-7.67878E-05	-0.000130931	-0.040244425	-0.040070161	-0.040547403
1080.25	-0.000180979	4.28825E-05	0.000129258	0.013778604	0.015735609	0.015543133
1080.3	-8.94085E-05	0.000104952	0.000214753	0.048709837	0.049804661	0.050156369
1080.35	0.000123627	2.45549E-05	1.0169E-05	0.016287395	0.015039799	0.015460044
1080.4	0.000170222	-8.9786E-05	-0.000208053	-0.038618272	-0.040522511	-0.04060118
1080.45	-1.34512E-05	-8.26481E-05	-0.000145183	-0.040099994	-0.040086938	-0.040557556
1080.5	-0.000179726	3.70335E-05	0.000113737	0.013845223	0.01575851	0.015531889
1080.55	-0.000103393	0.000107078	0.000218926	0.048608546	0.049836274	0.050159224
1080.6	0.000113268	3.18293E-05	2.83925E-05	0.016155119	0.015037443	0.015473135
1080.65	0.000177522	-8.72244E-05	-0.000200399	-0.03860268	-0.040555609	-0.040595541
1080.7	1.69996E-06	-8.83267E-05	-0.000158432	-0.039957582	-0.040106062	-0.040566983
1080.75	-0.000177195	3.07764E-05	9.74878E-05	0.013921918	0.015779153	0.015520138
1080.8	-0.000116958	0.000108756	0.000221625	0.048515803	0.049868767	0.050161024
1080.85	0.000101899	3.92243E-05	4.63862E-05	0.016018304	0.015037913	0.015486049
1080.9	0.000183743	-8.41314E-05	-0.000191419	-0.038598579	-0.040587751	-0.040588963
1080.95	1.71629E-05	-9.37816E-05	-0.000170591	-0.039818078	-0.040127388	-0.040575624
1081	-0.000173379	2.4128E-05	8.0621E-05	0.014008222	0.015797411	0.015507957
1081.05	-0.000129999	0.000109954	0.000222834	0.048432197	0.049901911	0.05016176
1081.1	8.95811E-05	4.67025E-05	6.40304E-05	0.015877798	0.015041188	0.015498702
1081.15	0.000188821	-8.04995E-05	-0.000181176	-0.038606009	-0.040618724	-0.040581491
1081.2	3.2834E-05	-9.89706E-05	-0.000181581	-0.039682355	-0.040150757	-0.040583425
1081.25	-0.00016828	1.71083E-05	6.32503E-05	0.014103609	0.015813176	0.015495429
1081.3	-0.000142415	0.000110642	0.000222546	0.048358258	0.049935478	0.05016143
1081.35	7.63836E-05	5.42244E-05	8.12078E-05	0.015734473	0.015047227	0.015511011
1081.4	0.000192698	-7.63247E-05	-0.000169742	-0.038624935	-0.040648325	-0.040573177
1081.45	4.86065E-05	-0.000103851	-0.000191331	-0.039551262	-0.040175997	-0.040590335
1081.5	-0.00016191	9.74111E-06	4.54929E-05	0.014207495	0.015826358	0.015482635
1081.55	-0.000154105	0.000110793	0.000220768	0.048294459	0.049969236	0.050160038
1081.6	6.23826E-05	6.1748E-05	9.78042E-05	0.015589218	0.01505597	0.015522896
1081.65	0.000195325	-7.16066E-05	-0.000157194	-0.038655255	-0.040676362	-0.040564076
1081.7	6.43711E-05	-0.00010838	-0.000199777	-0.039425623	-0.040202922	-0.040596312
1081.75	-0.00015429	2.0539E-06	2.74682E-05	0.014319243	0.015836883	0.015469661
1081.8	-0.000164973	0.000110381	0.000217514	0.048241209	0.050002953	0.050157596
1081.85	4.76618E-05	6.92291E-05	0.00011371	0.015442936	0.015067341	0.01553428
1081.9	0.000196658	-6.63486E-05	-0.000143618	-0.038696791	-0.040702654	-0.040554249
1081.95	8.00166E-05	-0.000112515	-0.000206867	-0.039306225	-0.040231338	-0.040601317
1082	-0.00014545	-5.92243E-06	9.29732E-06	0.014438165	0.015844697	0.015456592
1082.05	-0.000174928	0.000109384	0.000212808	0.048198852	0.050036401	0.050154121
1082.1	3.23111E-05	7.66218E-05	0.000128819	0.015296537	0.015081243	0.015545089
1082.15	0.000196665	-6.05577E-05	-0.000129108	-0.038749299	-0.040727033	-0.040543764
1082.2	9.54309E-05	-0.000116216	-0.000212553	-0.03919382	-0.040261042	-0.040605319
1082.25	-0.000135429	-1.41535E-05	-8.89791E-06	0.014563529	0.015849765	0.015443514
1082.3	-0.000183883	0.000107783	0.000206684	0.048167664	0.050069353	0.050149638
1082.35	1.64265E-05	8.38788E-05	0.000143033	0.015150934	0.015097567	0.015555253
1082.4	0.00019532	-5.42452E-05	-0.000113762	-0.038812463	-0.040749345	-0.04053269
1082.45	0.000110502	-0.00011944	-0.000216802	-0.039089118	-0.040291823	-0.040608295
1082.5	-0.000124275	-2.26015E-05	-2.69956E-05	0.01469456	0.015852071	0.015430515
1082.55	-0.000191755	0.000105561	0.000199186	0.048147853	0.050101587	0.05014418
1082.6	1.09403E-07	9.09512E-05	0.000156258	0.015007034	0.015116184	0.015564707
1082.65	0.000192609	-4.74264E-05	-9.76841E-05	-0.038885902	-0.040769452	-0.040521101
1082.7	0.000125117	-0.000122149	-0.000219587	-0.038992778	-0.040323463	-0.040610227
1082.75	-0.000112047	-3.12256E-05	-4.48749E-05	0.014830449	0.015851615	0.015417678
1082.8	-0.000198471	0.000102705	0.000190366	0.048139555	0.050132887	0.050137784
1082.85	-1.6534E-05	9.77895E-05	0.000168406	0.014865736	0.015136952	0.015573389
1082.9	0.000188524	-4.01207E-05	-8.09836E-05	-0.03896917	-0.04078723	-0.040509076
1082.95	0.000139166	-0.000124306	-0.000220893	-0.03890541	-0.040355741	-0.040611104
1083	-9.88086E-05	-3.99819E-05	-6.24162E-05	0.014970355	0.015848421	0.015405088
1083.05	-0.000203963	9.92065E-05	0.000180287	0.048142834	0.050163047	0.050130493
1083.1	-3.33936E-05	0.000104344	0.0001794	0.014727924	0.015159716	0.015581244
1083.15	0.000183071	-3.23517E-05	-6.37734E-05	-0.039061759	-0.040802574	-0.040496693
1083.2	0.000152541	-0.000125875	-0.000220712	-0.03882757	-0.040388431	-0.040610923
1083.25	-8.4635E-05	-4.88234E-05	-7.95028E-05	0.015113409	0.015842527	0.015392828
1083.3	-0.000208169	9.50601E-05	0.000169017	0.048157684	0.050191866	0.050122359
1083.35	-5.03558E-05	0.000110563	0.000189166	0.014594461	0.015184306	0.015588221
1083.4	0.000176261	-2.41471E-05	-4.61697E-05	-0.039163104	-0.040815394	-0.040484035
1083.45	0.000165137	-0.000126824	-0.00021905	-0.038759754	-0.040421307	-0.040609686
1083.5	-6.96077E-05	-5.77011E-05	-9.60209E-05	0.015258726	0.015833992	0.015380978
1083.55	-0.000211038	9.02648E-05	0.000156635	0.048184025	0.050219157	0.050113435
1083.6	-6.73045E-05	0.000116397	0.000197641	0.014466182	0.015210542	0.015594278
1083.65	0.000168117	-1.55387E-05	-2.8291E-05	-0.039272582	-0.040825618	-0.040471186
1083.7	0.000176852	-0.000127123	-0.000215919	-0.038702394	-0.040454143	-0.040607405
1083.75	-5.38157E-05	-6.65632E-05	-0.000111861	0.0154054	0.015822891	0.015369614
1083.8	-0.000212526	8.48242E-05	0.000143225	0.048221706	0.050244742	0.050103783
1083.85	-8.41219E-05	0.000121796	0.000204772	0.014343894	0.015238233	0.015599375
1083.9	0.000158674	-6.56236E-06	-1.02579E-05	-0.039389521	-0.040833195	-0.040458231
1083.95	0.00018759	-0.000126744	-0.000211343	-0.038655861	-0.040486713	-0.040604095
1084	-3.7355E-05	-7.53561E-05	-0.000126918	0.015552521	0.015809317	0.015358812
1084.05	-0.000212598	7.8746E-05	0.000128878	0.048270504	0.050268456	0.050093467
1084.1	-0.000100689	0.000126711	0.000210512	0.014228365	0.01526718	0.015603481
1084.15	0.000147972	2.74205E-06	7.80865E-06	-0.039513199	-0.040838088	-0.040445256
1084.2	0.000197258	-0.000125665	-0.000205355	-0.038620456	-0.040518796	-0.040599782
1084.25	-2.03277E-05	-8.40245E-05	-0.000141092	0.015699171	0.015793379	0.01534864
1084.3	-0.000211228	7.20429E-05	0.000113694	0.048330129	0.050290151	0.050082557
1084.35	-0.000116887	0.000131095	0.000214826	0.014120322	0.015297177	0.015606571
1084.4	0.000136065	1.2331E-05	2.57874E-05	-0.039642854	-0.040840282	-0.040432345
1084.45	0.000205771	-0.000123865	-0.000197999	-0.038596413	-0.040550175	-0.040594495
1084.5	-2.84165E-06	-9.25118E-05	-0.000154289	0.015844436	0.015775203	0.015339164
1084.55	-0.000208402	6.47319E-05	9.77741E-05	0.04840022	0.050309688	0.050071125
1084.6	-0.000132597	0.000134902	0.000217686	0.014020448	0.01532801	0.015608626
1084.65	0.000123012	2.21574E-05	4.35578E-05	-0.039777685	-0.04083978	-0.040419585
1084.7	0.00021305	-0.00012133	-0.000189325	-0.038583894	-0.040580639	-0.040588272
1084.75	1.49905E-05	-0.00010076	-0.000166423	0.015987409	0.015754927	0.015330447
1084.8	-0.000204112	5.68349E-05	8.12275E-05	0.048480352	0.050326949	0.050059249
1084.85	-0.000147704	0.000138088	0.000219077	0.013929373	0.015359461	0.015609636
1084.9	0.000108885	3.21705E-05	6.1001E-05	-0.039916857	-0.040836602	-0.040407059
1084.95	0.000219024	-0.000118048	-0.000179393	-0.03858299	-0.040609984	-0.040581155
1085	3.3052E-05	-0.000108712	-0.000177415	0.016127198	0.015732705	0.015322543
1085.05	-0.000198363	4.83785E-05	6.41659E-05	0.048570038	0.05034183	0.050047007
1085.1	-0.000162091	0.000140611	0.00021899	0.013847675	0.015391312	0.015609594
1085.15	9.37616E-05	4.23169E-05	7.80006E-05	-0.040059507	-0.040830787	-0.040394849
1085.2	0.000223629	-0.000114012	-0.000168274	-0.03859372	-0.040638016	-0.040573192
1085.25	5.12224E-05	-0.000116309	-0.000187191	0.016262926	0.015708702	0.015315504
1085.3	-0.000191171	3.93941E-05	4.67048E-05	0.048668729	0.050354242	0.05003448
1085.35	-0.000175649	0.000142434	0.00021743	0.013775874	0.015423338	0.015608504
1085.4	7.77294E-05	5.25399E-05	9.4443E-05	-0.04020475	-0.040822393	-0.040383035
1085.45	0.000226811	-0.000109221	-0.000156042	-0.038616028	-0.04066455	-0.040564438
1085.5	6.93789E-05	-0.000123492	-0.000195689	0.016393743	0.015683096	0.015309374
1085.55	-0.000182559	2.99176E-05	2.8962E-05	0.04877582	0.050364117	0.050021753
1085.6	-0.00018827	0.000143521	0.000214409	0.013714429	0.01545532	0.015606375
1085.65	6.08828E-05	6.27805E-05	0.000110219	-0.040351684	-0.040811494	-0.040371694
1085.7	0.000228523	-0.000103678	-0.000142783	-0.03864979	-0.040689412	-0.040554952
1085.75	8.73967E-05	-0.000130204	-0.000202853	0.01651883	0.015656073	0.015304191
1085.8	-0.000172563	1.99894E-05	1.10571E-05	0.048890652	0.050371403	0.050008909
1085.85	-0.000199851	0.00014384	0.00020995	0.013663732	0.015487036	0.015603223
1085.9	4.33235E-05	7.29773E-05	0.000125223	-0.040499395	-0.040798181	-0.0403609
1085.95	0.000228729	-9.73902E-05	-0.000128586	-0.038694807	-0.040712443	-0.040544799
1086	0.00010515	-0.000136388	-0.000208638	0.0166374	0.015627828	0.015299989
1086.05	-0.000161229	9.65456E-06	-6.8894E-06	0.049012518	0.050376067	0.049996033
1086.1	-0.000210296	0.000143364	0.000204085	0.013624112	0.015518269	0.01559907
1086.15	2.51597E-05	8.30672E-05	0.000139357	-0.040646964	-0.040782563	-0.040350724
1086.2	0.000227402	-9.03717E-05	-0.000113549	-0.038750811	-0.040733494	-0.040534046
1086.25	0.000122513	-0.000141991	-0.000213007	0.016748707	0.015598564	0.015296793
1086.3	-0.00014861	-1.03787E-06	-2.47568E-05	0.049140667	0.050378092	0.049983211
1086.35	-0.000219516	0.00014207	0.000196855	0.013595829	0.015548807	0.015593947
1086.4	6.50555E-06	9.29856E-05	0.000152526	-0.040793469	-0.04076476	-0.04034123
1086.45	0.000224526	-8.2641E-05	-9.77746E-05	-0.038817465	-0.040752434	-0.040522765
1086.5	0.000139361	-0.000146958	-0.000215933	0.016852049	0.015568491	0.015294621
1086.55	-0.000134773	-1.20347E-05	-4.24252E-05	0.049274307	0.050377482	0.049970526
1086.6	-0.000227426	0.000139939	0.000188311	0.01357907	0.015578444	0.015587887
1086.65	-1.25198E-05	0.000102667	0.000164643	-0.040937998	-0.040744911	-0.040332482
1086.7	0.000220096	-7.4222E-05	-8.1369E-05	-0.038894365	-0.040769144	-0.040511032
1086.75	0.00015557	-0.00015124	-0.000217397	0.016946773	0.015537821	0.015293488
1086.8	-0.000119792	-2.3279E-05	-5.97762E-05	0.04941261	0.050374258	0.049958063
1086.85	-0.000233951	0.000136957	0.000178514	0.013573953	0.015606979	0.015580935
1086.9	-3.17928E-05	0.000112045	0.000175629	-0.041079647	-0.040723167	-0.040324534
1086.95	0.000214116	-6.51438E-05	-6.44438E-05	-0.038981043	-0.040783523	-0.040498926
1087	0.00017102	-0.000154788	-0.000217394	0.017032281	0.015506771	0.015293398
1087.05	-0.000103749	-3.47102E-05	-7.66936E-05	0.04955472	0.050368459	0.049945903
1087.1	-0.000239025	0.000133116	0.000167529	0.013580522	0.015634222	0.015573136
1087.15	-5.11863E-05	0.000121052	0.000185411	-0.041217531	-0.040699688	-0.040317438
1087.2	0.000206601	-5.54411E-05	-4.71135E-05	-0.039076969	-0.040795486	-0.040486527
1087.25	0.000185593	-0.000157558	-0.000215924	0.017108028	0.015475557	0.015294349
1087.3	-8.67377E-05	-4.62649E-05	-9.30643E-05	0.049699755	0.050360142	0.049934126
1087.35	-0.000242589	0.000128412	0.000155434	0.013598749	0.015659993	0.015564544
1087.4	-7.05705E-05	0.000129624	0.000193925	-0.041350785	-0.04067465	-0.04031124
1087.45	0.000197578	-4.51535E-05	-2.94955E-05	-0.039181556	-0.040804967	-0.040473917
1087.5	0.000199177	-0.00015951	-0.000213	0.017173533	0.015444398	0.015296334
1087.55	-6.88569E-05	-5.78764E-05	-0.000108779	0.049846814	0.050349379	0.049922809
1087.6	-0.000244596	0.000122848	0.000142311	0.013628532	0.015684122	0.015555217
1087.65	-8.98136E-05	0.000137694	0.000201117	-0.041478574	-0.040648236	-0.040305979
1087.7	0.000187084	-3.43259E-05	-1.17086E-05	-0.039294159	-0.040811914	-0.04046118
1087.75	0.000211662	-0.000160606	-0.000208644	0.017228377	0.015413509	0.015299338
1087.8	-5.02143E-05	-6.94759E-05	-0.000123733	0.049994983	0.050336261	0.049912026
1087.85	-0.000245006	0.000116431	0.00012825	0.013669698	0.015706453	0.015545219
1087.9	-0.000108783	0.000145199	0.000206939	-0.041600096	-0.040620637	-0.040301687
1087.95	0.000175167	-2.30079E-05	6.12738E-06	-0.039414088	-0.040816295	-0.040448401
1088	0.000222948	-0.000160815	-0.000202888	0.017272205	0.015383103	0.015303339
1088.05	-3.09242E-05	-8.09924E-05	-0.000137827	0.050143339	0.050320895	0.049901847
1088.1	-0.000243791	0.000109175	0.000113347	0.013722004	0.015726841	0.015534616
1088.15	-0.000127346	0.000152075	0.000211355	-0.041714588	-0.040592054	-0.040298391
1088.2	0.000161885	-1.1254E-05	2.38922E-05	-0.0395406	-0.040818097	-0.040435664
1088.25	0.000232939	-0.000160109	-0.000195771	0.017304733	0.015353387	0.015308308
1088.3	-1.11068E-05	-9.23533E-05	-0.000150966	0.050290959	0.0503034	0.049892339
1088.35	-0.000240935	0.0001011	9.7703E-05	0.013785134	0.015745157	0.01552348
1088.4	-0.00014537	0.000158263	0.000214336	-0.041821326	-0.04056269	-0.040296111
1088.45	0.000147306	8.76828E-07	4.14665E-05	-0.039672916	-0.040817322	-0.040423053
1088.5	0.000241546	-0.000158466	-0.000187344	0.017325747	0.015324566	0.015314211
1088.55	9.11209E-06	-0.000103485	-0.000163065	0.05043692	0.050283912	0.049883563
1088.6	-0.000236431	9.22307E-05	8.14251E-05	0.013858707	0.015761287	0.015511885
1088.65	-0.000162726	0.000163705	0.000215866	-0.041919639	-0.040532755	-0.040294861
1088.7	0.000131509	1.33215E-05	5.87321E-05	-0.039810216	-0.040813993	-0.040410652
1088.75	0.000248692	-0.000155869	-0.000177665	0.017335103	0.015296832	0.015321008
1088.8	2.96023E-05	-0.000114312	-0.000174043	0.050580312	0.05026258	0.049875576
1088.85	-0.000230283	8.25997E-05	6.46233E-05	0.013942274	0.015775131	0.015499909
1088.9	-0.000179286	0.000168346	0.000215934	-0.042008905	-0.040502461	-0.040294647
1088.95	0.000114581	2.60129E-05	7.55733E-05	-0.03995165	-0.040808148	-0.040398542
1089	0.000254304	-0.000152307	-0.000166802	0.01733273	0.015270374	0.015328651
1089.05	5.02299E-05	-0.000124761	-0.000183828	0.050720238	0.050239562	0.049868429
1089.1	-0.000222509	7.22438E-05	4.74118E-05	0.014035326	0.015786608	0.015487632
1089.15	-0.000194927	0.000172136	0.000214543	-0.042088557	-0.040472021	-0.040295468
1089.2	9.66194E-05	3.88805E-05	9.18772E-05	-0.040096341	-0.040799844	-0.040386802
1089.25	0.000258321	-0.000147774	-0.000154828	0.017318632	0.015245367	0.015337089
1089.3	7.08581E-05	-0.000134757	-0.000192355	0.050855822	0.05021503	0.049862168
1089.35	-0.000213135	6.12061E-05	2.99068E-05	0.014137293	0.015795652	0.015475135
1089.4	-0.000209528	0.000175027	0.000211705	-0.04215809	-0.040441649	-0.040297318
1089.45	7.77288E-05	5.18505E-05	0.000107535	-0.040243389	-0.040789153	-0.040375509
1089.5	0.000260692	-0.000142271	-0.000141827	0.017292884	0.015221977	0.015346264
1089.55	9.1348E-05	-0.000144227	-0.000199569	0.050986215	0.050189164	0.049856833
1089.6	-0.0002022	4.95354E-05	1.22268E-05	0.014247548	0.015802215	0.015462501
1089.65	-0.000222975	0.000176979	0.00020744	-0.042217059	-0.040411555	-0.040300181
1089.7	5.80223E-05	6.48465E-05	0.000122441	-0.040391882	-0.040776165	-0.040364739
1089.75	0.000261377	-0.000135806	-0.000127887	0.017255634	0.015200357	0.015356115
1089.8	0.00011156	-0.000153098	-0.000205422	0.051110598	0.050162154	0.049852457
1089.85	-0.000189754	3.72859E-05	-5.50891E-06	0.014365413	0.015806266	0.015449816
1089.9	-0.000235162	0.000177953	0.000201779	-0.042265085	-0.040381949	-0.040304038
1089.95	3.76199E-05	7.77896E-05	0.000136497	-0.040540894	-0.040760985	-0.04035456
1090	0.000260345	-0.000128393	-0.000113103	0.017207102	0.015180648	0.015366574
1090.05	0.000131354	-0.000161299	-0.000209877	0.05122819	0.050134194	0.049849069
1090.1	-0.000175858	2.4517E-05	-2.31807E-05	0.01449016	0.015807793	0.015437161
1090.15	-0.000245988	0.000177917	0.000194762	-0.042301858	-0.040353035	-0.040308861
1090.2	1.66482E-05	9.05993E-05	0.000149609	-0.040689498	-0.040743732	-0.040345039
1090.25	0.000257578	-0.000120051	-9.75768E-05	0.01714758	0.015162976	0.015377573
1090.3	0.000150591	-0.000168764	-0.000212907	0.051338251	0.050105487	0.049846687
1090.35	-0.000160584	1.12933E-05	-4.06695E-05	0.014621019	0.015806799	0.015424622
1090.4	-0.000255359	0.000176844	0.000186438	-0.042327138	-0.04032501	-0.040314617
1090.45	-4.76069E-06	0.000103194	0.00016169	-0.040836767	-0.04072454	-0.040336239
1090.5	0.000253068	-0.000110807	-8.14129E-05	0.017077427	0.015147451	0.015389036
1090.55	0.000169134	-0.000175428	-0.000214491	0.051440087	0.050076237	0.049845328
1090.6	-0.000144013	-2.31623E-06	-5.78577E-05	0.014757182	0.015803307	0.01541228
1090.65	-0.000263192	0.000174716	0.000176864	-0.042340754	-0.040298066	-0.040321265
1090.7	-2.647E-05	0.00011549	0.000172659	-0.040981781	-0.040703554	-0.040328216
1090.75	0.00024682	-0.000100695	-6.47215E-05	0.01699707	0.015134171	0.015400888
1090.8	0.000186849	-0.000181227	-0.000214622	0.051533055	0.050046654	0.049844997
1090.85	-0.000126237	-1.62381E-05	-7.46298E-05	0.014897803	0.015797357	0.015400218
1090.9	-0.000269411	0.000171517	0.000166108	-0.042342611	-0.040272385	-0.040328761
1090.95	-4.83387E-05	0.000127405	0.000182444	-0.041123634	-0.040680932	-0.040321021
1091	0.00023885	-8.97548E-05	-4.76158E-05	0.016906998	0.015123214	0.015413049
1091.05	0.000203605	-0.000186106	-0.000213301	0.051616565	0.050016945	0.049845696
1091.1	-0.000107358	-3.0395E-05	-9.0873E-05	0.015042012	0.015789005	0.015388515
1091.15	-0.000273952	0.000167239	0.000154242	-0.042332684	-0.040248138	-0.040337053
1091.2	-7.02232E-05	0.000138856	0.00019098	-0.041261439	-0.040656843	-0.040314702
1091.25	0.000229187	-7.80316E-05	-3.02117E-05	0.016807765	0.015114644	0.015425437
1091.3	0.000219276	-0.000190011	-0.000210537	0.051690089	0.049987321	0.049847417
1091.35	-8.74861E-05	-4.4706E-05	-0.000106479	0.015188913	0.015778324	0.015377248
1091.4	-0.00027676	0.000161883	0.000141349	-0.042311023	-0.040225489	-0.040346084
1091.45	-9.19775E-05	0.000149762	0.000198212	-0.041394332	-0.040631465	-0.040309299
1091.5	0.000217871	-6.55782E-05	-1.2627E-05	0.016699978	0.015108507	0.015437972
1091.55	0.000233743	-0.000192893	-0.000206351	0.051753158	0.049957988	0.049850149
1091.6	-6.67389E-05	-5.90872E-05	-0.000121342	0.015337593	0.015765402	0.01536649
1091.65	-0.00027779	0.000155454	0.000127515	-0.042277752	-0.040204587	-0.040355795
1091.7	-0.000113455	0.000160042	0.000204091	-0.04152148	-0.040604983	-0.040304845
1091.75	0.000204952	-5.24529E-05	5.01956E-06	0.016584301	0.015104831	0.015450568
1091.8	0.00024689	-0.00019471	-0.000200774	0.051805368	0.049929153	0.04985387
1091.85	-4.52424E-05	-7.34521E-05	-0.000135363	0.015487127	0.015750343	0.015356312
1091.9	-0.000277012	0.000147965	0.000112837	-0.042233066	-0.040185568	-0.040366118
1091.95	-0.000134508	0.000169618	0.000208581	-0.041642086	-0.040577591	-0.04030137
1092	0.000190496	-3.872E-05	2.26087E-05	0.016461448	0.015103628	0.015463144
1092.05	0.000258613	-0.000195425	-0.000193844	0.051846382	0.049901013	0.049858555
1092.1	-2.31293E-05	-8.7712E-05	-0.000148449	0.015636584	0.015733267	0.015346781
1092.15	-0.000274404	0.000139436	9.74137E-05	-0.042177233	-0.040168555	-0.040376986
1092.2	-0.00015499	0.000178413	0.000211651	-0.04175539	-0.040549485	-0.040298893
1092.25	0.000174575	-2.4449E-05	4.00217E-05	0.016332178	0.015104893	0.015475614
1092.3	0.000268813	-0.000195007	-0.00018561	0.051875934	0.049873764	0.049864171
1092.35	-5.38025E-07	-0.000101777	-0.000160513	0.015785032	0.015714305	0.015337959
1092.4	-0.000269958	0.000129896	8.13501E-05	-0.04211059	-0.040153657	-0.040388324
1092.45	-0.000174758	0.000186355	0.000213284	-0.041860678	-0.040520869	-0.040297431
1092.5	0.000157276	-9.71475E-06	5.71414E-05	0.016197288	0.015108601	0.015487898
1092.55	0.0002774	-0.000193431	-0.000176128	0.051893829	0.049847591	0.049870679
1092.6	2.2388E-05	-0.000115556	-0.000171473	0.015931544	0.0156936	0.015329903
1092.65	-0.000263678	0.000119378	6.47555E-05	-0.04203354	-0.040140966	-0.040400058
1092.7	-0.000193669	0.000193376	0.000213469	-0.041957287	-0.040491946	-0.040296991
1092.75	0.000138694	5.40315E-06	7.38523E-05	0.016057616	0.015114713	0.015499913
1092.8	0.000284295	-0.00019068	-0.000165465	0.051899942	0.049822674	0.049878035
1092.85	4.55011E-05	-0.000128958	-0.000181258	0.016075206	0.01567131	0.015322665
1092.9	-0.00025558	0.000107924	4.77426E-05	-0.041946555	-0.040130559	-0.040412108
1092.95	-0.000211587	0.000199411	0.000212207	-0.042044606	-0.040462923	-0.040297574
1093	0.000118935	2.08208E-05	9.0042E-05	0.015914026	0.015123171	0.01551158
1093.05	0.000289429	-0.000186743	-0.000153693	0.051894225	0.049799182	0.049886189
1093.1	6.86504E-05	-0.000141891	-0.000189802	0.016215118	0.015647601	0.015316292
1093.15	-0.000245692	9.55833E-05	3.04266E-05	-0.041850166	-0.040122496	-0.040424394
1093.2	-0.000228379	0.000204399	0.000209507	-0.042122081	-0.040434005	-0.040299175
1093.25	9.81134E-05	3.64503E-05	0.000105602	0.015767411	0.015133904	0.015522823
1093.3	0.000292744	-0.000181618	-0.000140893	0.051876701	0.049777271	0.049895084
1093.35	9.1683E-05	-0.000154266	-0.000197049	0.016350406	0.015622648	0.015310824
1093.4	-0.000234056	8.24113E-05	1.29249E-05	-0.041744965	-0.040116822	-0.040436834
1093.45	-0.000243918	0.000208286	0.000205391	-0.04218922	-0.040405396	-0.040301782
1093.5	7.63526E-05	5.22004E-05	0.000120427	0.015618681	0.015146822	0.015533568
1093.55	0.000294192	-0.000175309	-0.000127153	0.051847468	0.049757088	0.049904662
1093.6	0.000114444	-0.000165993	-0.000202951	0.016480221	0.015596634	0.015306298
1093.65	-0.000220725	6.84701E-05	-4.64413E-06	-0.0416316	-0.040113563	-0.040449346
1093.7	-0.000258084	0.000211023	0.000199886	-0.042245594	-0.040377296	-0.040305375
1093.75	5.37842E-05	6.7977E-05	0.000134419	0.015468761	0.015161822	0.015543744
1093.8	0.000293739	-0.000167828	-0.000112566	0.051806697	0.049738766	0.049914857
1093.85	0.000136781	-0.000176986	-0.00020747	0.016603748	0.015569749	0.015302741
1093.9	-0.000205763	5.38281E-05	-2.21617E-05	-0.041510769	-0.040112729	-0.040461845
1093.95	-0.000270764	0.000212569	0.000193031	-0.042290841	-0.040349901	-0.04030993
1094	3.05467E-05	8.36836E-05	0.000147483	0.015318584	0.015178786	0.015553284
1094.05	0.000291361	-0.000159194	-9.72314E-05	0.051754631	0.049722425	0.049925601
1094.1	0.000158538	-0.000187161	-0.000210576	0.016720212	0.015542189	0.015300175
1094.15	-0.000189249	3.85599E-05	-3.95094E-05	-0.041383219	-0.040114311	-0.040474251
1094.2	-0.000281855	0.000212886	0.000184875	-0.042324668	-0.040323402	-0.040315414
1094.25	6.78461E-06	9.92221E-05	0.000159532	0.015169088	0.015197583	0.015562126
1094.3	0.00028705	-0.000149437	-8.12542E-05	0.051691583	0.049708168	0.049936821
1094.35	0.000179564	-0.000196438	-0.00021225	0.016828879	0.015514152	0.015298616
1094.4	-0.000171271	2.27457E-05	-5.65701E-05	-0.041249738	-0.040118287	-0.040486479
1094.45	-0.000291262	0.000211946	0.000175472	-0.042346853	-0.04029798	-0.040321791
1094.5	-1.73519E-05	0.000114493	0.000170485	0.015021204	0.01521807	0.015570213
1094.55	0.000280807	-0.00013859	-6.47428E-05	0.051617937	0.049696087	0.049948443
1094.6	0.000199711	-0.000204739	-0.000212482	0.016929065	0.015485839	0.015298073
1094.65	-0.000151927	6.471E-06	-7.32289E-05	-0.041111151	-0.040124615	-0.040498449
1094.7	-0.000298901	0.000209728	0.000164889	-0.042357248	-0.040273812	-0.040329015
1094.75	-4.17084E-05	0.000129397	0.00018027	0.014875855	0.015240093	0.015577492
1094.8	0.000272649	-0.000126698	-4.78092E-05	0.05153414	0.049686255	0.049960388
1094.85	0.000218835	-0.000211992	-0.000211271	0.017020137	0.015457454	0.015298547
1094.9	-0.000131328	-1.01739E-05	-8.93734E-05	-0.04096832	-0.040133236	-0.040510083
1094.95	-0.000304698	0.000206218	0.000153198	-0.042355775	-0.040251061	-0.040337038
1095	-6.61271E-05	0.000143834	0.000188821	0.014733951	0.015263486	0.015583916
1095.05	0.000262603	-0.000113812	-3.05683E-05	0.051440706	0.049678729	0.049972577
1095.1	0.000236794	-0.000218132	-0.000208628	0.017101519	0.015429197	0.015300035
1095.15	-0.000109592	-2.70945E-05	-0.000104895	-0.040822129	-0.040144078	-0.040521302
1095.2	-0.00030859	0.00020141	0.000140478	-0.042342433	-0.040229881	-0.040345806
1095.25	-9.04477E-05	0.000157706	0.000196082	0.014596379	0.015288077	0.015589443
1095.3	0.000250712	-9.99887E-05	-1.31369E-05	0.051338208	0.049673552	0.049984928
1095.35	0.000253457	-0.000223096	-0.00020457	0.017172693	0.01540127	0.015302524
1095.4	-8.68489E-05	-4.41922E-05	-0.000119689	-0.040673487	-0.040157053	-0.040532035
1095.45	-0.000310527	0.000195306	0.000126816	-0.042317294	-0.040210415	-0.040355258
1095.5	-0.000114509	0.000170914	0.000202004	0.014464	0.015313685	0.015594038
1095.55	0.000237029	-8.5295E-05	4.36684E-06	0.051227277	0.049670746	0.04999736
1095.6	0.000268696	-0.000226829	-0.000199127	0.017233207	0.015373868	0.015305997
1095.65	-6.32346E-05	-6.13655E-05	-0.000133656	-0.040523319	-0.040172055	-0.040542208
1095.7	-0.000310471	0.000187918	0.000112307	-0.042280503	-0.040192792	-0.040365332
1095.75	-0.000138148	0.000183365	0.000206548	0.014337646	0.015340122	0.015597672
1095.8	0.000221622	-6.98031E-05	2.18245E-05	0.051108595	0.049670322	0.050009788
1095.85	0.000282392	-0.000229283	-0.000192337	0.017282673	0.015347185	0.01531043
1095.9	-3.88935E-05	-7.85102E-05	-0.000146702	-0.040372559	-0.04018897	-0.040551757
1095.95	-0.000308397	0.000179263	9.70477E-05	-0.042232278	-0.040177129	-0.040375959
1096	-0.000161206	0.000194965	0.000209686	0.01421811	0.015367195	0.015600322
1096.05	0.00020457	-5.35921E-05	3.9118E-05	0.050982896	0.049672268	0.050022132
1096.1	0.000294436	-0.000230416	-0.000184247	0.017320773	0.015321406	0.01531579
1096.15	-1.39765E-05	-9.55199E-05	-0.00015874	-0.040222146	-0.040207665	-0.040560619
1096.2	-0.000304292	0.00016937	8.11431E-05	-0.042172911	-0.040163527	-0.040387068
1096.25	-0.000183522	0.000205626	0.000211396	0.014106142	0.015394709	0.015601972
1096.3	0.000185964	-3.67472E-05	5.61304E-05	0.050850957	0.049676559	0.050034308
1096.35	0.000304728	-0.000230195	-0.000174912	0.017347259	0.01529671	0.015322042
1096.4	1.13601E-05	-0.000112287	-0.000169689	-0.040073019	-0.040227999	-0.040568734
1096.45	-0.000298158	0.000158275	6.4701E-05	-0.042102759	-0.040152071	-0.040398585
1096.5	-0.00020494	0.000215263	0.000211669	0.014002449	0.015422465	0.015602612
1096.55	0.000165907	-1.93595E-05	7.27468E-05	0.050713595	0.049683153	0.050046237
1096.6	0.000313177	-0.000228594	-0.000164396	0.017361954	0.015273269	0.015329142
1096.65	3.6955E-05	-0.000128704	-0.000179476	-0.039926108	-0.040249818	-0.040576052
1096.7	-0.000290009	0.000146022	4.78331E-05	-0.042022252	-0.040142835	-0.040410431
1096.75	-0.000225309	0.000223797	0.000210503	0.013907683	0.015450264	0.01560224
1096.8	0.000144511	-1.52543E-06	8.88551E-05	0.05057166	0.04969199	0.050057838
1096.85	0.000319705	-0.000225596	-0.000152772	0.017364756	0.015251244	0.015337043
1096.9	6.26435E-05	-0.000144662	-0.000188035	-0.039782331	-0.04027296	-0.040582523
1096.95	-0.000279874	0.000132664	3.06539E-05	-0.041931881	-0.040135871	-0.040422529
1097	-0.000244481	0.000231153	0.000207907	0.013822445	0.015477906	0.015600859
1097.05	0.000121901	1.66538E-05	0.000104347	0.050426034	0.049702998	0.050069036
1097.1	0.000324245	-0.00022119	-0.000140119	0.017355637	0.015230784	0.01534569
1097.15	8.82582E-05	-0.000160053	-0.00019531	-0.039642588	-0.040297253	-0.040588107
1097.2	-0.000267794	0.000118261	1.32798E-05	-0.0418322	-0.04013122	-0.040434797
1097.25	-0.000262317	0.000237263	0.0002039	0.013747274	0.015505196	0.01559848
1097.3	9.82102E-05	3.50729E-05	0.000119117	0.050277621	0.049716087	0.050079757
1097.35	0.000326742	-0.000215379	-0.000126523	0.017334643	0.015212028	0.015355025
1097.4	0.00011363	-0.000174772	-0.000201251	-0.039507753	-0.040322517	-0.040592767
1097.45	-0.000253824	0.000102882	-4.17131E-06	-0.041723822	-0.040128902	-0.040447153
1097.5	-0.000278681	0.000242064	0.00019851	0.013682648	0.01553194	0.01559512
1097.55	7.358E-05	5.36228E-05	0.000133066	0.050127343	0.049731152	0.050089929
1097.6	0.000327156	-0.000208169	-0.000112078	0.017301894	0.015195103	0.015364985
1097.65	0.00013859	-0.000188716	-0.000205819	-0.039378671	-0.040348567	-0.040596473
1097.7	-0.000238032	8.66036E-05	-2.15813E-05	-0.041607416	-0.040128924	-0.040459515
1097.75	-0.00029345	0.000245503	0.000191775	0.01362898	0.015557949	0.015590803
1097.8	4.81603E-05	7.21917E-05	0.000146101	0.049976136	0.049748078	0.050099487
1097.85	0.000325457	-0.000199578	-9.68801E-05	0.017257582	0.01518012	0.015375503
1097.9	0.00016297	-0.000201782	-0.000208985	-0.039256153	-0.040375212	-0.040599202
1097.95	-0.0002205	6.95081E-05	-3.88323E-05	-0.0414837	-0.040131275	-0.040471801
1098	-0.000306507	0.000247531	0.00018374	0.013586614	0.015583041	0.015585559
1098.05	2.21079E-05	9.06654E-05	0.000158133	0.049824942	0.049766734	0.050108366
1098.1	0.000321631	-0.000189634	-8.10343E-05	0.017201976	0.015167179	0.015386508
1098.15	0.000186602	-0.000213875	-0.000210728	-0.039140968	-0.04040226	-0.040600938
1098.2	-0.000201322	5.1686E-05	-5.58076E-05	-0.041353437	-0.040135926	-0.040483929
1098.25	-0.000317746	0.00024811	0.000174461	0.013555824	0.015607039	0.015579424
1098.3	-4.4143E-06	0.000108928	0.000169082	0.049674704	0.049786978	0.05011651
1098.35	0.000315678	-0.000178373	-6.46478E-05	0.017135409	0.015156362	0.015397926
1098.4	0.000209324	-0.000224901	-0.000211036	-0.03903384	-0.040429515	-0.04060167
1098.45	-0.000180602	3.32337E-05	-7.23924E-05	-0.041217436	-0.040142833	-0.040495819
1098.5	-0.00032707	0.00024721	0.000164001	0.013536813	0.015629777	0.01557244
1098.55	-3.12386E-05	0.000126863	0.000178873	0.049526357	0.049808657	0.050123864
1098.6	0.00030761	-0.000165839	-4.7832E-05	0.017058289	0.015147737	0.01540968
1098.65	0.000230975	-0.000234772	-0.000209909	-0.038935445	-0.040456779	-0.040601394
1098.7	-0.000158457	1.42534E-05	-8.84744E-05	-0.041076537	-0.040151938	-0.040507392
1098.75	-0.000334397	0.000244808	0.000152433	0.013529709	0.015651097	0.015564655
1098.8	-5.81933E-05	0.000144353	0.000187443	0.049380831	0.049831611	0.050130381
1098.85	0.000297454	-0.000152086	-3.07009E-05	0.016971086	0.015141357	0.015421693
1098.9	0.000251402	-0.000243406	-0.000207354	-0.038846404	-0.040483858	-0.040600114
1098.95	-0.000135016	-5.14736E-06	-0.000103945	-0.040931616	-0.040163165	-0.04051857
1099	-0.000339654	0.000240892	0.000139834	0.013534568	0.015670853	0.01555612
1099.05	-8.51039E-05	0.000161283	0.000194732	0.049239033	0.049855668	0.050136019
1099.1	0.000285253	-0.000137177	-1.33708E-05	0.016874335	0.015137256	0.015433883
1099.15	0.000270456	-0.000250728	-0.000203391	-0.038767281	-0.040510558	-0.040597839
1099.2	-0.000110416	-2.48566E-05	-0.0001187	-0.040783573	-0.040176423	-0.040529281
1099.25	-0.000342783	0.000235459	0.000126291	0.01355137	0.01568891	0.015546895
1099.3	-0.000111794	0.000177538	0.000200692	0.049101852	0.049880651	0.05014074
1099.35	0.000271062	-0.000121184	4.04075E-06	0.01676863	0.015135456	0.01544617
1099.4	0.000287997	-0.000256668	-0.000198046	-0.038698576	-0.040536688	-0.040594586
1099.45	-8.48033E-05	-4.4758E-05	-0.000132639	-0.040633326	-0.040191609	-0.040539453
1099.5	-0.000343738	0.000228514	0.000111896	0.01358002	0.015705144	0.015537042
1099.55	-0.000138087	0.000193005	0.000205283	0.048970146	0.049906376	0.050144515
1099.6	0.00025495	-0.000104185	2.14158E-05	0.016654624	0.015135958	0.015458471
1099.65	0.000303892	-0.000261166	-0.000191355	-0.038640729	-0.040562062	-0.040590377
1099.7	-5.83339E-05	-6.47324E-05	-0.000145669	-0.040481812	-0.040208606	-0.04054902
1099.75	-0.000342487	0.000220074	9.67461E-05	0.01362035	0.015719447	0.015526626
1099.8	-0.000163807	0.000207575	0.000208476	0.048844741	0.049932654	0.05014732
1099.85	0.000236999	-8.62672E-05	3.86367E-05	0.016533019	0.01513875	0.015470704
1099.9	0.000318019	-0.000264167	-0.000183366	-0.038594108	-0.040586503	-0.040585243
[truncated: 178,002 more rows]
