# Supplementary material for: High-performance cost efficient simultaneous wireless information and power transfers deploying jointly modulated amplifying programmable metasurface
Source: Nat Commun. 2023 Sep 26;14:6002. doi: 10.1038/s41467-023-41763-z (PMC10522703; doi:10.1038/s41467-023-41763-z)
Supplement: Supplementary file 7 — Source Data [file 41467_2023_41763_MOESM7_ESM.zip › data&code/figure3/c.txt]

Proportion(dB)	4QAM+CW	16QAM+CW	64QAM+CW
-10.63879425	5.075099238	6.182861962	6.509046965
-9.414304456	5.140496825	6.254546679	6.555619515
-8.18981466	5.181516362	6.326510659	6.606523415
-6.965324864	5.191186109	6.396002335	6.661574784
-5.740835068	5.163207121	6.459345988	6.720319588
-4.516345272	5.092832642	6.511858806	6.781934705
-3.291855476	4.977678006	6.547866549	6.845108621
-2.067365681	4.818242823	6.56087766	6.907904914
-0.842875885	4.617981138	6.543971047	6.967617938
0.381613911	4.382887266	6.490420862	7.020639868
1.606103707	4.120714398	6.394515975	7.062371549
2.830593503	3.840036484	6.252444106	7.087224554
4.055083299	3.549366556	6.063037438	7.088773344
5.279573095	3.25647662	5.828166924	7.060114556
6.504062891	2.967973809	5.552653406	6.994463041
7.728552687	2.68911514	5.243709341	6.885953164
8.953042483	2.423804831	4.910065259	6.730527617
10.17753228	2.17470934	4.561003397	6.526717751
11.40202207	1.943434027	4.205499097	6.276098282
12.62651187	1.730720495	3.851590728	5.98326756
13.85100167	1.5366386	3.50601033	5.655344897
15.07549146	1.360758814	3.174043768	5.301122499
16.29998126	1.202298781	2.859559928	4.930090808
17.52447105	1.060242937	2.565145479	4.551546201
18.74896085	0.933436885	2.2922928	4.173915459
19.97345065	0.820659587	2.041603836	3.804341532
21.19794044	0.720676884	1.812986536	3.448506983
22.42243024	0.632279783	1.605831162	3.110637422
23.64692003	0.554310669	1.419160944	2.793621086
24.87140983	0.48568015	1.251756046	2.499190196
26.09589963	0.425376797	1.102252397	2.228124572
27.32038942	0.37247163	0.969218139	1.98045205
28.54487922	0.32611882	0.851210998	1.755631297
29.76936901	0.285553748	0.746819848	1.552710213
30.99385881	0.250089301	0.654693544	1.370458003
32.21834861	0.21911108	0.573559701	1.207471817
33.4428384	0.192071994	0.502235762	1.062260347
34.6673282	0.168486602	0.43963424	0.93330746
35.89181799	0.14792546	0.384763713	0.819119045
37.11630779	0.130009626	0.336726805	0.718256155
38.34079758	0.114405456	0.29471612	0.629357196
39.56528738	0.100819734	0.258008878	0.55115157
40.78977718	0.088995188	0.225960796	0.482466809
42.01426697	0.078706396	0.197999647	0.422230875
43.23875677	0.069756079	0.17361877	0.369470964
44.46324656	0.06197176	0.152370738	0.323309907
45.68773636	0.055202784	0.133861332	0.282960979
46.91222616	0.049317653	0.117743889	0.247721753
48.13671595	0.044201671	0.103714072	0.216967475
49.36120575	0.039754849	0.091505096	0.19014429
