# Supplementary material for: High-performance cost efficient simultaneous wireless information and power transfers deploying jointly modulated amplifying programmable metasurface
Source: Nat Commun. 2023 Sep 26;14:6002. doi: 10.1038/s41467-023-41763-z (PMC10522703; doi:10.1038/s41467-023-41763-z)
Supplement: Supplementary file 7 — Source Data [file 41467_2023_41763_MOESM7_ESM.zip › data&code/figure3/d.txt]

PAR	JM	PAR	4QAM	PAR	16QAM	PAR	64QAM
0	49.587	0	52.67	0	48.52	0	46.76
0.1	7.7	0.5	42.127	0.5	41.94	0.5	41.24
0.2	0.203	1	30	1	35.6	1	35.38
0.3	0.0006	1.5	14.74	1.5	26.94	1.5	28.85
		2	7.026	2	15.5	2	22.09
		2.5	0.6927	2.5	6.769	2.5	14.69
		3	0.009	3	3.0199	3	7.14
				3.5	1.17	3.5	3.15
				4	0.3221	4	1.2462
				4.5	0.0194	4.5	0.3826
						5	0.0769
						5.5	0.0018
