# Supplementary material for: High-performance cost efficient simultaneous wireless information and power transfers deploying jointly modulated amplifying programmable metasurface
Source: Nat Commun. 2023 Sep 26;14:6002. doi: 10.1038/s41467-023-41763-z (PMC10522703; doi:10.1038/s41467-023-41763-z)
Supplement: Supplementary file 7 — Source Data [file 41467_2023_41763_MOESM7_ESM.zip › data&code/figure3/e.txt]

Pin	CW	Pin	4QAM	Pin	16QAM	Pin	64QAM	Pin	JM
0.8	0.319437616	0	0.287466667	0	0.272727273	0.4	0.26730485	0	0.31030303
1.8	0.344811906	1	0.30849783	1.1	0.291454917	1.3	0.291132749	1	0.347578779
2.8	0.369470813	2	0.326126555	2	0.305918712	2.3	0.310283135	2	0.361796677
3.8	0.393327632	3	0.344112117	3	0.335491697	3.3	0.321144113	3	0.385786595
4.8	0.414866155	3.88	0.36297824	4	0.34658969	4.3	0.34057396	4	0.405828037
5.8	0.434108994	4.87	0.380775731	5	0.363619767	5.3	0.354949982	5	0.426321984
6.8	0.452063536	6	0.397889661	6	0.380473915	6.3	0.37030575	6	0.444296383
7.8	0.469288933	7	0.413520533	7	0.39278613	7.2	0.38447347	7	0.460802204
8.8	0.484240041	7.81	0.422835481	7.9	0.406082082	8.2	0.398398675	8	0.476436183
9.8	0.498182195	8.79	0.435566707	8.9	0.419801101	9.3	0.413736258	9	0.490582632
10.8	0.5103826	9.85	0.446443956	10	0.429121212	10.4	0.415400486	10	0.502710303
11.8	0.520900525	10.79	0.456335859	11.1	0.435074748	11.2	0.420183934	11	0.513790999
12.8	0.53025846	11.8	0.465613697	11.8	0.444486522	12.15	0.421153054	12	0.524332436
13.8	0.537110178	12.76	0.475387547	12.8	0.443525917	13.2	0.409359264	13	0.531659569
14.8	0.530351746	13.77	0.461126359	13.8	0.427682723	14	0.404006395	14	0.536077122
15.8	0.461399698	14.7	0.438699373	14.7	0.406623255	15	0.378720505	15	0.517111838
16.8	0.413949647	15.55	0.41049063	15.7	0.378071656	15.88	0.358020281	16	0.43953514
17.8	0.390624967	16.49	0.378071257	16.5	0.358873783	16.8	0.334920501	16.9	0.405160065
