# Supplementary material for: High-performance cost efficient simultaneous wireless information and power transfers deploying jointly modulated amplifying programmable metasurface
Source: Nat Commun. 2023 Sep 26;14:6002. doi: 10.1038/s41467-023-41763-z (PMC10522703; doi:10.1038/s41467-023-41763-z)
Supplement: Supplementary file 7 — Source Data [file 41467_2023_41763_MOESM7_ESM.zip › data&code/figure4/b.xlsx]

## Sheet: gain_polor_30
theta	30	20	10	0	Y30	Y20	Y10	Y0
180	-25.5254	-30.1696	-46.7212	-22.0355	-55.733	-48.0419	-43.0506	-45.2476
179	-25.6599	-28.9121	-39.805	-21.7593	-72.4061	-62.4536	-57.1291	-63.2828
178	-26.6339	-28.6451	-32.9918	-21.731	-69.5107	-63.1179	-57.5979	-67.0219
177	-28.295	-29.1324	-29.4052	-21.9129	-66.5587	-62.9656	-58.1945	-67.9228
176	-29.7349	-30.3671	-27.1685	-22.2327	-64.9828	-63.3844	-59.0711	-66.5792
175	-28.8472	-32.3308	-25.7922	-22.6914	-64.5195	-65.2067	-61.0337	-66.0552
174	-26.3737	-35.2077	-25.0076	-23.2878	-65.9231	-70.0328	-65.0414	-66.925
173	-24.1298	-39.1005	-24.7214	-24.1196	-69.0712	-70.0243	-76.0521	-68.7001
172	-22.5984	-43.2711	-24.8542	-25.2038	-75.3034	-62.3353	-68.1502	-66.6116
171	-21.779	-42.6763	-25.3512	-26.5557	-71.459	-57.909	-61.3721	-62.3827
170	-21.6285	-39.1563	-26.2164	-28.3245	-66.1657	-55.3681	-58.0521	-59.706
169	-22.1561	-36.3989	-27.3557	-30.3298	-63.2135	-53.8689	-56.5298	-58.1529
168	-23.4727	-34.3245	-28.6776	-32.2336	-61.5025	-53.4189	-55.8692	-58.0156
167	-25.8067	-32.8642	-30.0165	-33.2879	-60.8921	-53.7182	-56.2362	-58.6913
166	-29.9026	-31.792	-30.8635	-33.1486	-61.4538	-54.7212	-57.0252	-60.6824
165	-38.2859	-30.9812	-30.8217	-32.6239	-62.8193	-56.0213	-57.1193	-62.768
164	-39.1269	-30.3896	-29.9484	-32.309	-65.4123	-57.0528	-55.9705	-62.446
163	-31.3428	-29.8151	-28.7622	-32.6463	-67.9916	-56.5071	-53.99	-59.5322
162	-28.1874	-29.1615	-27.7298	-33.4994	-67.4644	-54.8192	-52.2512	-56.7752
161	-26.9018	-28.3104	-26.9833	-34.6751	-64.2145	-53.3952	-51.183	-54.86
160	-26.833	-27.3296	-26.5546	-35.4385	-61.6783	-52.4372	-50.5585	-53.8255
159	-27.8521	-26.3125	-26.4658	-35.2344	-60.1931	-52.2227	-50.505	-53.4228
158	-29.9483	-25.4539	-26.6683	-34.4426	-59.4479	-52.4153	-51.0735	-53.4772
157	-32.6183	-24.7802	-27.1734	-33.9543	-59.4698	-52.9683	-51.9983	-53.9424
156	-32.892	-24.3835	-27.7683	-34.1169	-60.4857	-53.5498	-53.3234	-54.3586
155	-30.0548	-24.3256	-28.3638	-35.3038	-62.2118	-53.7979	-54.2697	-54.611
154	-27.4391	-24.6509	-28.6172	-37.1328	-65.1989	-53.4256	-54.2645	-54.0816
153	-25.709	-25.4071	-28.4732	-37.0781	-69.0453	-52.8206	-53.4747	-53.2171
152	-24.6779	-26.643	-28.0315	-33.8415	-69.7393	-52.451	-52.5608	-52.466
151	-24.1195	-28.5525	-27.5599	-30.3649	-66.2537	-52.6819	-52.2454	-52.2832
150	-23.8388	-31.3723	-27.2018	-27.7097	-63.8992	-53.2881	-52.2433	-52.7108
149	-23.5465	-35.8225	-27.1088	-25.9049	-63.6858	-54.5821	-52.9055	-53.6912
148	-22.9944	-44.6007	-27.2688	-24.8302	-64.2596	-56.3874	-53.9668	-55.5152
147	-22.1302	-46.3125	-27.7175	-24.3856	-66.6029	-58.4137	-55.4005	-58.5101
146	-21.1007	-38.0303	-28.4867	-24.5851	-70.7374	-59.7569	-56.6846	-62.322
145	-20.2032	-34.4794	-29.4429	-25.4528	-68.8104	-58.9873	-57.3355	-62.8791
144	-19.502	-32.5563	-30.5678	-27.0955	-63.4049	-57.0778	-56.6262	-59.1101
143	-19.1909	-31.5921	-31.7798	-29.7802	-59.7385	-55.2594	-55.2478	-55.6875
142	-19.2501	-31.0731	-33.0024	-34.1737	-57.222	-53.6687	-53.6999	-53.1606
141	-19.6716	-30.8585	-34.109	-40.4694	-55.6093	-52.3921	-52.337	-51.4022
140	-20.5906	-30.8229	-35.1122	-38.3775	-54.4611	-51.4567	-51.173	-49.8828
139	-22.0106	-30.8698	-35.8212	-33.8421	-53.8598	-50.7167	-50.2975	-48.8215
138	-24.0743	-30.9624	-36.3766	-31.5512	-53.5742	-50.3147	-49.8216	-48.0757
137	-26.9738	-31.0031	-36.765	-30.6915	-53.8888	-50.2958	-49.6245	-47.7418
136	-30.7043	-30.8992	-37.1093	-30.8834	-54.8021	-50.6236	-49.7604	-47.8616
135	-33.1383	-30.6334	-37.6304	-31.8829	-56.3093	-51.0743	-50.2113	-48.3565
134	-31.1544	-30.4431	-38.5061	-33.3883	-58.2156	-51.607	-50.6526	-49.2171
133	-28.5969	-30.5831	-39.6517	-34.996	-59.0799	-51.7655	-50.6756	-50.0655
132	-26.9938	-31.167	-41.2826	-35.5768	-57.1321	-51.4559	-50.1173	-50.6591
131	-26.2726	-32.4669	-42.8993	-35.243	-54.3368	-50.7472	-49.1512	-50.7415
130	-26.3306	-34.4852	-42.7995	-34.5021	-51.9414	-50.0988	-48.0888	-50.3986
129	-27.2022	-36.538	-40.918	-33.6927	-50.1757	-49.6182	-47.2491	-50.004
128	-28.8237	-35.5486	-38.8753	-32.6957	-49.104	-49.3383	-46.5968	-49.5748
127	-30.8817	-32.4349	-37.2594	-31.3155	-48.6117	-49.0875	-46.1332	-49.0765
126	-31.5219	-29.7193	-36.7463	-30.0192	-48.5852	-48.7551	-45.8017	-48.5541
125	-29.4925	-27.8511	-37.4559	-29.0087	-49.0101	-48.2343	-45.5059	-47.8802
124	-27.1196	-26.765	-40.1415	-28.6011	-49.9436	-47.5763	-45.2053	-47.1322
123	-25.4662	-26.3632	-46.0912	-28.8525	-51.3143	-46.8243	-44.9262	-46.4234
122	-24.6827	-26.6372	-42.9415	-29.9868	-52.5372	-46.2246	-44.7836	-45.8956
121	-24.7009	-27.6164	-35.6703	-32.2369	-53.3995	-46.0165	-44.8373	-45.7695
120	-25.5229	-29.3167	-31.3317	-35.8524	-53.2244	-46.1806	-45.2662	-46.0377
119	-27.1773	-31.795	-28.5052	-38.4964	-52.6677	-46.9032	-46.0627	-46.7358
118	-29.8309	-34.5611	-26.5503	-34.9709	-51.9139	-48.1667	-47.3497	-47.8209
117	-32.5242	-35.7215	-25.179	-30.9905	-51.3163	-49.8964	-49.2038	-49.1112
116	-31.9825	-34.0882	-24.2039	-28.2359	-50.9605	-51.5057	-50.9529	-50.1639
115	-28.8527	-31.8681	-23.507	-26.4581	-50.628	-51.8483	-51.1829	-50.1693
114	-26.115	-30.1071	-23.0292	-25.3343	-50.421	-50.522	-49.5265	-49.1832
113	-24.1649	-28.9029	-22.7563	-24.7653	-50.1514	-48.7063	-47.4014	-47.8036
112	-22.8118	-28.1946	-22.5843	-24.5833	-50.0294	-47.1721	-45.6566	-46.6271
111	-21.9102	-27.841	-22.4324	-24.7119	-50.0621	-46.0673	-44.3425	-45.6929
110	-21.3787	-27.7702	-22.3035	-25.0872	-50.3047	-45.1832	-43.5117	-45.0947
109	-21.1631	-28.0471	-22.2598	-25.6281	-50.6874	-44.5854	-42.9219	-44.7286
108	-21.2882	-28.6728	-22.3267	-26.1443	-51.1582	-44.1761	-42.5732	-44.5478
107	-21.7752	-29.6605	-22.5517	-26.4981	-51.4207	-43.8728	-42.4284	-44.4388
106	-22.6679	-30.8665	-22.9665	-26.5386	-51.1972	-43.7257	-42.4246	-44.4326
105	-23.8823	-31.7919	-23.6504	-26.1561	-50.6279	-43.7433	-42.7131	-44.5182
104	-25.1059	-31.9936	-24.704	-25.5184	-49.8542	-43.9416	-43.1999	-44.634
103	-25.4923	-31.4357	-26.2408	-24.8875	-49.212	-44.3528	-43.963	-44.8553
102	-24.5919	-30.6029	-28.0288	-24.5221	-48.8527	-45.0182	-45.0458	-45.0859
101	-23.0594	-30.1002	-28.9179	-24.5704	-48.6623	-45.968	-46.4361	-45.4086
100	-21.6424	-30.1848	-27.679	-25.1478	-48.7155	-47.2221	-48.0278	-45.8048
99	-20.5597	-31.2517	-25.3942	-26.2376	-48.9579	-48.5298	-49.5727	-46.3275
98	-19.9233	-33.7242	-23.4864	-27.0972	-49.3129	-49.2983	-49.7182	-46.8677
97	-19.6959	-38.453	-22.2313	-26.4899	-49.7824	-49.1314	-48.3223	-47.3265
96	-19.8125	-46.3237	-21.6103	-24.7001	-50.36	-48.0605	-46.5739	-47.5152
95	-20.2258	-39.0416	-21.5882	-22.6974	-50.8789	-46.8049	-45.0018	-47.4334
94	-20.8775	-33.8637	-22.0689	-21.2836	-51.0543	-45.6389	-43.7075	-46.8533
93	-21.6764	-30.9166	-23.0272	-20.4959	-50.7864	-44.7031	-42.9291	-46.1185
92	-22.5682	-29.245	-24.3837	-20.3429	-50.3767	-44.1486	-42.5821	-45.4344
91	-23.2957	-28.3964	-25.3659	-20.6257	-49.7521	-43.9117	-42.5792	-44.9472
90	-23.7155	-27.9614	-25.5766	-20.9713	-49.2571	-43.9974	-42.9879	-44.5884
89	-23.8344	-27.7805	-25.1844	-21.0599	-48.8355	-44.4291	-43.8608	-44.491
88	-23.7108	-27.5682	-24.9113	-20.7353	-48.5041	-45.1013	-45.0927	-44.5394
87	-23.4301	-27.32	-25.09	-20.2684	-48.4399	-45.95	-46.8239	-44.7862
86	-23.0615	-27.1147	-25.7266	-20.0052	-48.6114	-47.0208	-48.5253	-45.1052
85	-22.5932	-27.1058	-26.3745	-20.1774	-49.0028	-47.8151	-49.4443	-45.3734
84	-22.0205	-27.5935	-26.1899	-20.8365	-49.653	-48.2022	-48.8987	-45.6448
83	-21.4281	-28.7822	-24.9903	-21.646	-50.5161	-48.1207	-47.4758	-45.7582
82	-20.8375	-30.7834	-23.6674	-21.9686	-51.5654	-47.7849	-46.0477	-45.8777
81	-20.3418	-33.4029	-22.8464	-21.558	-52.6836	-47.1955	-44.9313	-46.0033
80	-19.9959	-35.4435	-22.638	-20.828	-53.5057	-46.6889	-44.1379	-46.0071
79	-19.8629	-34.9477	-23.0568	-20.3386	-53.7135	-46.4192	-43.8197	-46.1877
78	-19.9238	-33.493	-24.0013	-20.3941	-53.1562	-46.3995	-43.9347	-46.6076
77	-20.1781	-32.9487	-25.1511	-20.985	-52.5437	-46.6272	-44.5263	-46.4635
76	-20.4123	-33.9066	-25.7065	-21.9777	-52.0264	-46.9163	-45.5895	-46.4535
75	-20.4027	-36.9203	-25.3502	-22.9521	-51.649	-47.3591	-46.9766	-45.8274
74	-20.0302	-43.7825	-24.6022	-23.3273	-51.7987	-47.7269	-48.4243	-45.3883
73	-19.4343	-44.642	-24.0646	-23.0401	-51.9094	-47.9332	-49.1445	-45.2797
72	-18.879	-37.6721	-24.0544	-22.5997	-51.8827	-48.2513	-48.7489	-45.551
71	-18.5367	-34.5881	-24.4803	-22.4079	-51.9787	-48.2589	-47.4825	-45.862
70	-18.4785	-33.3328	-25.0424	-22.4364	-51.7752	-48.0617	-46.1831	-46.3005
69	-18.7082	-32.1317	-25.2103	-22.4968	-51.4404	-47.7361	-44.952	-46.7829
68	-19.0669	-30.1276	-24.7628	-22.2287	-51.0631	-47.2643	-44.0489	-47.0623
67	-19.4477	-27.5579	-24.0777	-21.4792	-50.754	-46.7094	-43.3052	-47.2379
66	-19.7271	-25.141	-23.6762	-20.4516	-50.4996	-46.0594	-42.861	-47.0393
65	-19.9605	-23.1507	-23.6519	-19.4385	-50.2636	-45.477	-42.7431	-46.541
64	-20.309	-21.6487	-24.253	-18.6342	-50.1858	-45.1222	-43.0487	-46.0807
63	-20.9078	-20.5122	-25.3477	-18.0531	-50.0838	-44.9349	-43.8482	-45.7054
62	-21.8165	-19.6866	-26.7715	-17.702	-50.0211	-45.0694	-45.0211	-45.6025
61	-22.8146	-19.0554	-27.9157	-17.4662	-50.1282	-45.5355	-46.6503	-45.7498
60	-23.4122	-18.4877	-28.3469	-17.2636	-50.4882	-46.4201	-48.4971	-46.246
59	-23.3005	-18.08	-28.3104	-16.9104	-51.1262	-47.95	-50.2148	-47.2135
58	-22.4447	-17.7658	-28.3558	-16.4951	-52.0188	-50.3898	-51.3992	-48.6771
57	-21.1271	-17.6041	-28.5625	-16.0774	-53.0496	-54.1185	-51.5125	-50.5869
56	-19.6638	-17.6994	-28.3057	-15.8544	-54.371	-60.5495	-51.0548	-52.7195
55	-18.2937	-17.9515	-27.2437	-15.8944	-55.8097	-72.4385	-50.5267	-54.3289
54	-17.1253	-18.3717	-25.935	-16.2724	-56.8785	-64.8029	-49.8187	-54.7007
53	-16.3235	-18.9494	-24.8825	-16.954	-56.8706	-59.3749	-49.1968	-53.7357
52	-15.8879	-19.588	-24.3541	-17.9854	-55.9717	-55.5625	-48.7535	-51.7756
51	-15.8843	-20.1974	-24.4639	-19.2824	-54.615	-52.3455	-48.5072	-49.8165
50	-16.2115	-20.6642	-25.1474	-20.8644	-52.9581	-49.6347	-48.5111	-48.1438
49	-16.8054	-20.9642	-26.4804	-22.7663	-51.5683	-47.571	-48.8587	-47.1007
48	-17.4837	-21.046	-28.5725	-25.249	-50.4164	-45.9127	-49.4016	-46.612
47	-18.1666	-20.7712	-31.7426	-28.6561	-49.6128	-44.961	-49.7777	-46.6741
46	-18.8675	-20.2266	-37.2607	-33.1852	-49.1012	-44.4948	-49.5285	-47.1884
45	-19.5427	-19.5014	-48.1774	-34.4225	-49.0001	-44.4969	-48.6906	-47.9694
44	-19.7599	-18.6664	-39.9226	-30.7057	-49.0789	-44.8467	-47.6861	-48.9158
43	-18.5556	-17.9698	-35.4707	-27.884	-49.5801	-45.5012	-46.9577	-49.912
42	-15.8513	-17.4602	-34.3362	-26.2023	-50.3237	-46.392	-46.6538	-51.0001
41	-12.784	-17.2762	-35.2636	-25.1579	-51.4145	-47.5728	-46.8294	-52.2833
40	-10.0654	-17.4576	-35.4495	-24.1957	-52.7801	-48.908	-47.1509	-53.4235
39	-7.74611	-18.2664	-30.9429	-23.1034	-54.7713	-50.4277	-47.504	-53.6514
38	-5.85928	-20.0872	-26.3169	-21.7089	-58.0767	-51.8158	-47.8281	-52.8255
37	-4.31166	-23.1788	-23.0189	-20.2808	-63.6395	-53.0613	-48.1367	-51.3743
36	-3.06404	-24.8262	-20.7068	-18.9012	-68.6085	-53.7593	-48.8269	-50.0537
35	-2.05829	-19.9618	-19.0873	-17.6494	-61.8183	-54.1866	-49.8625	-49.1186
34	-1.26644	-15.2147	-17.808	-16.5649	-57.8476	-54.187	-51.7271	-48.667
33	-0.677582	-11.7193	-16.689	-15.6784	-55.6411	-54.203	-54.6808	-48.6012
32	-0.283501	-9.1221	-15.5581	-14.9831	-54.7485	-54.024	-58.4521	-48.8485
31	-0.049907	-7.12331	-14.3746	-14.5246	-54.3698	-53.7578	-58.0499	-49.2662
30	1.77636e-15	-5.52145	-13.1603	-14.4361	-54.5151	-52.9725	-54.161	-49.4242
29	-0.0934379	-4.23017	-12.0505	-14.6757	-55.2801	-51.9368	-51.2491	-49.284
28	-0.318753	-3.20514	-11.0657	-15.2991	-56.1273	-50.494	-49.3878	-48.9315
27	-0.710994	-2.31848	-10.2696	-16.4326	-57.0429	-49.1056	-48.2153	-48.4099
26	-1.27174	-1.57471	-9.56232	-18.1383	-57.0022	-47.9414	-47.6346	-48.1349
25	-2.02569	-1.00149	-8.8772	-20.5381	-56.0202	-47.1022	-47.4052	-48.1363
24	-3.01179	-0.547628	-8.22099	-24.199	-54.5421	-46.5568	-47.5774	-48.4001
23	-4.27252	-0.212994	-7.41498	-29.9735	-52.6327	-46.4525	-48.3066	-48.7155
22	-5.90092	-0.014046	-6.39781	-32.7405	-51.0628	-46.589	-49.3646	-49.3851
21	-7.95898	0	-5.28819	-25.6501	-49.6904	-47.1018	-51.0095	-50.1223
20	-10.6401	-0.16523	-4.20576	-20.9121	-48.2927	-48.0549	-53.2173	-50.5632
19	-14.0902	-0.523443	-3.18783	-17.6857	-47.5218	-49.4502	-54.9585	-50.5138
18	-17.8285	-1.05217	-2.29451	-15.206	-46.8308	-51.3283	-54.2707	-50.0229
17	-18.012	-1.84687	-1.53379	-13.2258	-46.5154	-53.5954	-51.6912	-49.3753
16	-14.9315	-2.84015	-0.897747	-11.5259	-46.3493	-56.4203	-49.4067	-48.7254
15	-12.2065	-4.1121	-0.453186	-10.0652	-46.3575	-59.9975	-47.6339	-48.1904
14	-10.2318	-5.70878	-0.131533	-8.79337	-46.3456	-64.2856	-46.3522	-47.9071
13	-8.9075	-7.68765	0	-7.67389	-46.9943	-69.058	-45.3932	-47.733
12	-8.00477	-10.0644	-0.04573	-6.64064	-47.7028	-70.2162	-44.8094	-47.6277
11	-7.40401	-12.7219	-0.303888	-5.66751	-48.4791	-66.0369	-44.4394	-47.5341
10	-7.18524	-14.667	-0.71554	-4.74256	-49.5993	-62.0097	-44.2887	-47.4474
9	-7.1652	-14.6483	-1.34098	-3.88354	-50.9279	-59.0178	-44.3351	-47.2557
8	-7.44734	-13.2773	-2.18912	-3.16058	-52.1805	-56.8384	-44.5461	-47.1004
7	-7.96903	-11.9017	-3.32677	-2.38772	-53.6379	-55.0886	-44.9456	-46.9259
6	-8.78414	-10.9422	-4.67964	-1.61422	-54.8114	-53.7246	-45.585	-46.7447
5	-9.86654	-10.3746	-6.42121	-1.09164	-56.7308	-52.6405	-46.4396	-46.8042
4	-11.2414	-10.2372	-8.57719	-0.645499	-58.3978	-51.7454	-47.5092	-46.9939
3	-13.0044	-10.4118	-11.3702	-0.237364	-60.7093	-50.9988	-48.832	-47.1954
2	-15.1453	-10.8926	-14.8588	-0.0372573	-62.7073	-50.2894	-50.2557	-47.4608
1	-17.7503	-11.6706	-18.8423	0	-64.4402	-49.5288	-51.4226	-47.6239
0	-20.8815	-12.7287	-20.2749	-0.216401	-65.0602	-48.8648	-52.3036	-47.6617
-1	-23.9298	-14.0685	-17.9403	-0.528547	-63.8801	-48.384	-52.9077	-47.7797
-2	-24.8074	-15.692	-15.6195	-0.98442	-61.882	-48.0688	-53.4329	-47.9197
-3	-23.0023	-17.569	-14.0484	-1.68491	-59.9661	-48.0279	-53.8374	-48.1121
-4	-20.6118	-19.8161	-13.0674	-2.52241	-58.6985	-48.3953	-54.0501	-48.366
-5	-18.4719	-22.5982	-12.4781	-3.7483	-57.937	-49.1206	-53.9685	-48.6121
-6	-16.5466	-26.4093	-12.2093	-5.10637	-57.3343	-50.3651	-53.1445	-48.7867
-7	-14.8387	-32.6983	-12.0586	-6.62973	-57.1941	-52.1279	-51.9512	-48.8443
-8	-13.3615	-36.2767	-11.9207	-8.39986	-57.4267	-54.6895	-50.6911	-48.9711
-9	-12.0929	-28.1727	-11.7549	-9.98613	-57.8154	-57.8052	-49.5696	-49.0287
-10	-11.12	-23.4929	-11.5659	-10.8749	-58.5703	-59.901	-48.62	-49.2399
-11	-10.365	-20.5214	-11.2823	-11.0961	-59.9879	-58.8425	-47.9477	-49.6399
-12	-9.84927	-18.5458	-11.0439	-10.6207	-62.1936	-55.9892	-47.5836	-50.1478
-13	-9.62509	-17.1942	-10.8944	-10.0266	-65.4852	-53.6756	-47.4557	-50.893
-14	-9.71666	-16.2783	-10.8615	-9.64861	-68.7675	-51.8627	-47.5142	-51.9994
-15	-10.0014	-15.6892	-11.0432	-9.29944	-64.8031	-50.774	-47.9218	-53.7836
-16	-10.5596	-15.4273	-11.4773	-9.10386	-60.158	-50.1517	-48.8117	-56.7958
-17	-11.304	-15.3342	-12.2683	-9.32542	-56.7959	-49.9899	-50.2129	-62.7177
-18	-12.4067	-15.4993	-13.4617	-9.61007	-54.1948	-50.3021	-52.1323	-87.7285
-19	-13.727	-15.8996	-15.3649	-10.1301	-52.2467	-50.9603	-54.5702	-61.709
-20	-15.1396	-16.5989	-18.1554	-10.7973	-50.8083	-52.0971	-56.2547	-55.535
-21	-16.2357	-17.595	-22.9758	-11.6953	-49.7097	-53.6948	-54.3489	-51.9416
-22	-16.3445	-18.9824	-34.7772	-12.9226	-48.9707	-55.5168	-51.1342	-49.5213
-23	-15.4549	-20.7626	-27.7748	-14.5885	-48.525	-56.3039	-48.519	-47.7455
-24	-14.0911	-22.6585	-20.8435	-16.7819	-48.2923	-55.0458	-46.6584	-46.4797
-25	-12.8296	-24.1766	-17.3532	-19.8008	-48.3031	-52.7467	-45.1804	-45.4307
-26	-11.7597	-24.6352	-15.2633	-24.0891	-48.557	-50.6402	-44.0536	-44.5343
-27	-10.9578	-24.3129	-13.9237	-30.0315	-49.0824	-49.0711	-43.2497	-43.8291
-28	-10.3696	-24.0031	-13.0689	-30.2248	-49.9722	-48.0724	-42.8558	-43.5234
-29	-10.0455	-24.0723	-12.5596	-25.9853	-51.1994	-47.5898	-42.8834	-43.5428
-30	-9.91077	-24.5875	-12.3014	-23.4909	-52.828	-47.6005	-43.4394	-43.9503
-31	-10.0199	-25.1324	-12.2581	-22.2156	-54.8872	-48.0446	-44.4652	-44.715
-32	-10.4442	-24.9776	-12.3737	-21.6288	-57.4054	-49.1875	-46.107	-45.7999
-33	-11.2515	-23.9822	-12.7282	-21.6938	-59.9126	-50.6914	-48.5818	-47.1366
-34	-12.4999	-22.6948	-13.2875	-21.9246	-60.692	-52.452	-52.0571	-48.408
-35	-14.3676	-21.8341	-14.1115	-22.0146	-59.8136	-53.7639	-56.4964	-49.3877
-36	-17.0419	-21.6301	-15.2672	-21.5568	-58.2269	-54.2858	-57.3384	-49.948
-37	-20.1336	-22.0499	-16.5974	-20.4587	-56.8366	-54.2349	-54.2704	-50.2012
-38	-21.0386	-23.3275	-18.182	-19.1725	-55.6519	-54.207	-52.0477	-50.8877
-39	-18.7493	-25.0638	-19.9735	-18.068	-54.5976	-55.0114	-50.9919	-52.5416
-40	-16.3009	-26.3732	-21.8649	-17.2883	-53.8036	-57.3436	-50.1788	-55.8213
-41	-14.6641	-26.2092	-23.581	-16.9992	-53.4228	-61.6441	-49.201	-63.0973
-42	-13.6718	-25.3523	-24.9133	-17.2103	-53.1885	-70.4388	-47.8535	-72.5878
-43	-13.1509	-25.0544	-25.653	-18.0013	-53.3182	-63.2061	-46.5755	-59.4574
-44	-12.8225	-26.0116	-25.8396	-19.3301	-53.8167	-57.381	-45.5992	-55.7817
-45	-12.618	-29.0364	-25.773	-21.1824	-54.1868	-54.3136	-45.0313	-54.6049
-46	-12.4802	-37.1254	-25.7221	-23.3926	-54.3111	-52.2733	-45.0599	-54.6426
-47	-12.4261	-37.4471	-25.7823	-25.3296	-53.6505	-50.6483	-45.597	-53.9958
-48	-12.5984	-28.2675	-25.9575	-25.8115	-52.7848	-49.0661	-46.5717	-51.6496
-49	-13.0804	-24.3423	-26.2117	-24.7077	-52.0184	-47.5372	-47.4013	-48.9002
-50	-13.9887	-22.414	-26.373	-23.0873	-51.8279	-46.2842	-47.5115	-46.6597
-51	-15.3248	-21.5946	-26.3633	-21.5212	-52.181	-45.3742	-46.9054	-45.193
-52	-16.8792	-21.4677	-26.3153	-20.3807	-52.9668	-44.914	-46.0786	-44.3139
-53	-18.2072	-21.7299	-26.1574	-19.6373	-54.4938	-44.7376	-45.4227	-43.9742
-54	-18.6757	-21.7907	-26.063	-19.3844	-56.4918	-44.9813	-45.1423	-44.1401
-55	-18.3549	-21.4956	-26.0038	-19.5842	-58.8984	-45.4756	-45.2076	-44.7338
-56	-17.8593	-21.041	-25.9582	-20.1088	-60.8552	-46.214	-45.3942	-45.6133
-57	-17.5175	-20.8374	-25.9963	-20.677	-61.4443	-46.9565	-45.6051	-46.4256
-58	-17.3959	-21.113	-25.9764	-21.0503	-59.8222	-47.5932	-45.8201	-47.1593
-59	-17.3372	-21.8292	-25.9353	-21.1731	-57.0254	-48.065	-46.0709	-47.757
-60	-17.2847	-22.7482	-25.9505	-21.1894	-54.4195	-48.1535	-46.4937	-48.0912
-61	-17.3066	-22.9901	-26.2569	-21.4208	-52.1751	-47.9914	-46.9513	-48.0712
-62	-17.6193	-22.3641	-26.9765	-21.9633	-50.5431	-47.6649	-47.607	-47.7524
-63	-18.4155	-21.3726	-28.2362	-22.5666	-49.4773	-47.5093	-48.3621	-47.2924
-64	-19.9301	-20.7119	-30.2998	-22.9305	-48.9089	-47.694	-49.1856	-47.0329
-65	-22.0652	-20.5288	-33.2383	-22.9209	-48.8409	-48.2492	-50.0038	-47.187
-66	-24.4229	-21.0302	-36.9883	-22.8136	-49.2022	-49.5304	-51.1452	-47.962
-67	-25.6053	-22.0421	-40.4463	-22.9406	-49.7537	-51.7944	-52.7689	-49.7035
-68	-25.1005	-23.3423	-41.5368	-23.6559	-50.255	-55.9656	-54.8472	-52.6931
-69	-24.2437	-24.5617	-41.9432	-25.3089	-50.497	-65.2268	-55.6782	-58.2401
-70	-23.7752	-25.1744	-42.5417	-28.1922	-50.4624	-62.2463	-54.0263	-74.5171
-71	-23.2554	-25.4453	-40.7912	-33.0634	-50.3009	-54.2375	-51.4045	-59.6894
-72	-22.104	-25.9388	-37.4259	-39.254	-50.0264	-50.0133	-49.0775	-53.3556
-73	-20.63	-26.8094	-35.0783	-35.8114	-49.7953	-47.3231	-47.2331	-49.8005
-74	-19.1894	-27.4721	-33.6942	-32.3639	-49.5367	-45.4302	-45.8642	-47.4287
-75	-18.1851	-26.9851	-33.2308	-31.1483	-49.3261	-44.2216	-44.8469	-45.7411
-76	-17.4882	-25.4795	-33.2745	-31.199	-49.223	-43.4685	-44.0811	-44.5842
-77	-17.0459	-23.9692	-33.2224	-31.9619	-49.2128	-43.2743	-43.7438	-44.042
-78	-16.6786	-22.951	-32.4199	-32.4075	-49.4065	-43.5472	-43.8136	-43.9658
-79	-16.1825	-22.6002	-31.1631	-31.5219	-49.9038	-44.2553	-44.3731	-44.3731
-80	-15.5326	-22.883	-30.1409	-30.2822	-50.6401	-45.5402	-45.4128	-45.3731
-81	-14.8489	-23.6689	-29.58	-29.6203	-51.481	-47.7048	-47.5678	-47.1326
-82	-14.2557	-24.6525	-29.6707	-29.7915	-52.021	-51.1153	-51.1197	-49.9553
-83	-13.7857	-25.4895	-30.3706	-30.5218	-52.1247	-57.1643	-57.5115	-54.3688
-84	-13.5172	-25.9172	-31.7664	-30.8281	-51.8863	-80.9873	-59.5837	-58.7254
-85	-13.4121	-26.1841	-33.8285	-29.6449	-51.5165	-56.6089	-52.1511	-54.8554
-86	-13.3963	-26.5476	-36.6168	-27.5705	-51.1526	-50.7273	-47.9856	-50.3895
-87	-13.462	-27.0527	-40.1572	-25.756	-51.0817	-47.5036	-45.3558	-47.4232
-88	-13.4405	-27.5796	-43.6713	-24.5717	-51.206	-45.3851	-43.7455	-45.4668
-89	-13.3248	-27.7918	-46.1691	-24.0071	-51.7471	-43.8816	-42.6199	-44.0773
-90	-13.234	-27.3992	-44.9328	-23.9623	-52.5673	-42.7902	-41.9268	-43.2242
-91	-13.2017	-26.643	-40.7451	-24.3042	-53.9363	-42.1955	-41.6325	-42.8297
-92	-13.258	-25.9472	-36.7314	-24.8696	-55.6601	-42.1802	-41.8398	-42.9268
-93	-13.3304	-25.5869	-33.8537	-25.4827	-58.0967	-42.6085	-42.5292	-43.5205
-94	-13.5114	-25.7046	-31.8801	-26.1116	-60.6886	-43.6316	-43.7545	-44.7321
-95	-13.5808	-26.2506	-30.7862	-26.8219	-61.4721	-45.3156	-45.7981	-46.6692
-96	-13.5695	-27.1453	-30.3641	-27.842	-58.8335	-48.0826	-49.2119	-49.6133
-97	-13.3957	-28.491	-30.5472	-29.1889	-55.6343	-52.5373	-55.2379	-53.504
-98	-13.1728	-30.111	-31.4139	-30.4409	-53.2454	-57.3707	-59.1801	-54.1967
-99	-12.8904	-31.9214	-33.0616	-30.5196	-51.4342	-53.0633	-51.8267	-50.5582
-100	-12.6708	-33.3832	-35.8051	-29.1396	-50.2133	-48.6763	-47.678	-47.5385
-101	-12.5531	-33.8242	-40.2493	-27.4715	-49.4041	-46.1183	-45.3558	-45.4919
-102	-12.5606	-33.2626	-45.1739	-26.1417	-49.0732	-44.7162	-44.101	-44.2973
-103	-12.6999	-32.1302	-41.3317	-25.3348	-49.1545	-44.1267	-43.4719	-43.7
-104	-12.9754	-31.0569	-37.0081	-24.9889	-49.5229	-43.8855	-43.3142	-43.5555
-105	-13.3103	-30.2694	-34.2118	-25.057	-50.3033	-44.0361	-43.49	-43.7846
-106	-13.6945	-29.9053	-32.4719	-25.3731	-51.3871	-44.4824	-43.9397	-44.3877
-107	-14.0785	-29.7179	-31.2949	-25.8153	-52.7648	-45.291	-44.6998	-45.3072
-108	-14.4172	-29.7635	-30.4357	-26.317	-54.2601	-46.3683	-45.8388	-46.3909
-109	-14.7582	-29.9499	-29.751	-26.7166	-55.516	-47.9699	-47.2977	-47.7625
-110	-15.1309	-30.1319	-29.132	-27.0165	-55.7724	-49.3951	-48.8981	-49.2224
-111	-15.5695	-30.2598	-28.4843	-27.2704	-55.707	-50.3232	-50.436	-50.461
-112	-16.0776	-30.2513	-27.8451	-27.5258	-55.15	-50.4696	-51.0339	-50.966
-113	-16.6849	-30.1139	-27.2711	-27.9434	-54.8641	-49.9232	-50.5338	-50.8608
-114	-17.3267	-29.892	-26.9033	-28.8173	-54.4654	-49.2243	-49.7838	-50.4925
-115	-18.0069	-29.6668	-26.8842	-30.2321	-54.458	-48.9075	-49.2865	-50.179
-116	-18.549	-29.5503	-27.3323	-32.6281	-54.3539	-48.8452	-49.019	-49.9165
-117	-18.9284	-29.8269	-28.4513	-36.1834	-54.2407	-49.1146	-48.851	-49.6788
-118	-19.0088	-30.5547	-30.519	-36.9581	-54.1248	-49.6016	-48.8408	-49.2449
-119	-18.8277	-31.5377	-34.1767	-32.9973	-53.895	-49.9766	-48.6079	-48.6972
-120	-18.336	-32.6684	-40.6716	-29.6051	-53.6086	-49.9675	-48.3965	-48.1319
-121	-17.6959	-32.8505	-40.3737	-27.4305	-53.1682	-49.6945	-48.0929	-47.6814
-122	-17.0038	-31.6547	-34.1933	-26.321	-52.6951	-49.3007	-47.9177	-47.4005
-123	-16.4114	-29.8714	-30.9118	-25.9757	-52.3116	-48.8698	-47.996	-47.3388
-124	-15.9522	-28.3001	-29.2581	-26.4044	-51.7352	-48.5688	-48.1623	-47.4993
-125	-15.7091	-27.1713	-28.7614	-27.5389	-51.378	-48.2402	-48.4125	-47.7946
-126	-15.7656	-26.5638	-29.1447	-29.5268	-51.1068	-48.1126	-48.4459	-48.1366
-127	-16.0598	-26.3193	-30.4151	-32.3596	-51.1306	-47.9402	-48.3643	-48.5151
-128	-16.668	-26.5163	-32.5289	-36.4706	-51.4008	-48.012	-48.2225	-48.8715
-129	-17.4733	-27.0473	-34.7992	-40.6845	-52.0529	-48.2866	-48.1033	-49.1272
-130	-18.5323	-27.8277	-35.8622	-39.4984	-53.0678	-48.6715	-48.1068	-49.4935
-131	-19.698	-28.8587	-35.0122	-35.8678	-54.5705	-48.8222	-48.0962	-49.7679
-132	-20.8753	-30.0888	-33.9775	-33.1382	-56.2126	-49.6565	-48.0471	-49.871
-133	-21.8362	-31.5947	-33.6683	-31.3236	-57.02	-49.9355	-47.9118	-49.6754
-134	-22.3198	-33.318	-34.233	-30.2291	-56.9271	-49.9595	-47.6736	-49.2482
-135	-22.2062	-35.3543	-36.0731	-29.696	-56.4029	-49.4437	-47.246	-48.4955
-136	-21.6323	-37.7981	-39.7076	-29.8581	-56.0795	-48.8098	-47.0419	-47.7872
-137	-20.8382	-40.8645	-47.0748	-30.429	-56.2082	-48.1755	-47.0886	-47.3089
-138	-20.0525	-42.427	-57.1964	-31.0035	-56.8646	-47.9903	-47.3505	-46.9289
-139	-19.4721	-38.7617	-45.4998	-30.9009	-57.7968	-48.2319	-47.8553	-46.9895
-140	-19.0737	-34.5874	-42.9873	-29.7411	-59.8979	-49.0473	-49.0199	-47.462
-141	-18.995	-31.3327	-43.9549	-28.078	-62.1091	-50.5399	-50.6568	-48.4637
-142	-19.1868	-29.0093	-50.0365	-26.639	-64.1682	-53.2079	-53.3588	-50.1574
-143	-19.5777	-27.3471	-50.444	-25.5796	-64.136	-57.5106	-57.9988	-52.6503
-144	-20.2026	-26.2226	-40.0167	-25.0611	-62.9448	-64.5049	-69.4311	-56.8532
-145	-20.8233	-25.5548	-34.879	-25.0407	-61.5991	-66.4131	-63.5813	-64.2707
-146	-21.2189	-25.3096	-31.6243	-25.5471	-61.0757	-58.4724	-56.2699	-66.3743
-147	-21.2863	-25.4573	-29.5405	-26.6204	-61.1386	-54.4416	-52.704	-58.6366
-148	-20.9289	-25.8781	-28.1943	-28.361	-61.5041	-52.292	-50.8287	-55.0182
-149	-20.5313	-26.4402	-27.5076	-30.8885	-62.4608	-50.9194	-49.8974	-53.3998
-150	-20.2457	-26.8839	-27.3702	-34.392	-63.5273	-50.3328	-49.7411	-52.7122
-151	-20.2624	-27.0467	-27.7608	-38.1367	-65.7372	-50.4758	-50.3843	-52.9533
-152	-20.6826	-26.9391	-28.7131	-38.1702	-67.976	-51.4982	-51.9888	-54.1365
-153	-21.5606	-26.6792	-30.2953	-35.6973	-73.2034	-53.4732	-55.0179	-56.329
-154	-22.8314	-26.6827	-32.6138	-33.9549	-76.6628	-56.9715	-61.6676	-59.6214
-155	-24.4009	-27.0864	-35.763	-33.2367	-72.6693	-60.3181	-72.1573	-60.3786
-156	-25.5809	-28.1493	-39.3152	-33.3631	-68.3327	-57.1997	-57.6204	-56.7081
-157	-25.4011	-29.9118	-40.2846	-34.3182	-65.4499	-53.057	-52.6934	-53.4498
-158	-23.9428	-32.4451	-38.5972	-36.0421	-64.1259	-50.5975	-50.0907	-51.3565
-159	-22.3753	-34.0005	-37.4166	-37.7068	-64.0576	-49.2789	-48.6175	-50.3159
-160	-21.1259	-32.0362	-37.3693	-37.2019	-64.1388	-48.8853	-47.9045	-50.1011
-161	-20.3717	-29.1862	-38.5615	-34.7021	-65.1289	-49.2734	-48.0068	-50.5471
-162	-20.0641	-27.0651	-41.7192	-32.013	-66.6619	-50.5682	-48.5813	-52.0385
-163	-20.2457	-25.7611	-48.5111	-29.8878	-69.0769	-52.7747	-49.7198	-54.5971
-164	-20.8104	-25.1076	-55.2312	-28.3324	-70.5017	-56.093	-51.3974	-58.5551
-165	-21.7645	-25.1481	-45.3976	-27.2375	-69.7405	-60.3198	-53.4601	-62.0109
-166	-23.0027	-25.7602	-42.0342	-26.5855	-67.817	-62.1994	-55.4738	-60.2266
-167	-24.3574	-27.0663	-41.4854	-26.3672	-66.2696	-60.6142	-57.7964	-57.8542
-168	-25.443	-28.9823	-43.081	-26.609	-66.1813	-59.6755	-60.8414	-56.7685
-169	-25.8411	-31.6253	-45.5964	-27.3657	-66.4879	-60.1618	-65.0159	-56.8128
-170	-25.7023	-34.3128	-42.1583	-28.8328	-68.0989	-64.6295	-77.3562	-58.0436
-171	-25.4878	-35.3724	-37.2002	-31.48	-71.4341	-69.832	-68.4898	-60.0853
-172	-25.6101	-34.6147	-33.6373	-36.3812	-70.6706	-66.6556	-61.2174	-61.8872
-173	-26.311	-34.0065	-31.3966	-46.163	-68.7722	-61.5556	-57.2582	-61.0083
-174	-27.5511	-34.3551	-30.0051	-36.6455	-66.2074	-58.1545	-55.082	-58.966
-175	-29.2162	-36.0697	-29.3703	-30.6696	-64.3736	-56.4135	-53.7567	-56.8897
-176	-30.2252	-39.8574	-29.5182	-27.2756	-63.5633	-55.6755	-53.2036	-55.7537
-177	-29.3699	-42.8454	-30.4154	-24.9673	-63.3632	-55.792	-53.2913	-55.4584
-178	-27.5651	-36.9968	-32.4496	-23.4261	-64.1443	-56.6412	-53.9164	-55.8519
-179	-26.123	-32.7117	-36.5416	-22.4173	-65.8072	-58.2063	-54.9585	-56.9821
-180	-25.4075	-30.2221	-46.5018	-21.8407	-68.8398	-60.1802	-56.1244	-58.928
