# Supplementary material for: High-performance cost efficient simultaneous wireless information and power transfers deploying jointly modulated amplifying programmable metasurface
Source: Nat Commun. 2023 Sep 26;14:6002. doi: 10.1038/s41467-023-41763-z (PMC10522703; doi:10.1038/s41467-023-41763-z)
Supplement: Supplementary file 7 — Source Data [file 41467_2023_41763_MOESM7_ESM.zip › data&code/figure4/c(i).txt]

3.95	20.38	18.05419
3.96	19.18	18.03
3.97	19.42	18.06907
3.98	20.91	18.04273
3.99	20.08	18.01997
4	21.28	17.9461
4.01	21.61	17.84989
4.02	22.87	17.74384
4.03	23.42	17.58585
4.04	23.33	17.51451
4.05	23.28	17.44488
