# Supplementary material for: High-performance cost efficient simultaneous wireless information and power transfers deploying jointly modulated amplifying programmable metasurface
Source: Nat Commun. 2023 Sep 26;14:6002. doi: 10.1038/s41467-023-41763-z (PMC10522703; doi:10.1038/s41467-023-41763-z)
Supplement: Supplementary file 7 — Source Data [file 41467_2023_41763_MOESM7_ESM.zip › data&code/figure4/c(ii).txt]

3.95	20.38	17.0593
3.96	19.28	17.16318
3.97	19.78	17.25492
3.98	21.88	17.33061
3.99	21.58	17.36934
4	22.78	17.35554
4.01	22.68	17.29956
4.02	23.48	17.21836
4.03	23.78	17.12498
4.04	23.38	17.01982
4.05	23.18	16.93856
