# Supplementary material for: High-performance cost efficient simultaneous wireless information and power transfers deploying jointly modulated amplifying programmable metasurface
Source: Nat Commun. 2023 Sep 26;14:6002. doi: 10.1038/s41467-023-41763-z (PMC10522703; doi:10.1038/s41467-023-41763-z)
Supplement: Supplementary file 7 — Source Data [file 41467_2023_41763_MOESM7_ESM.zip › data&code/figure4/c(iii).txt]

3.95	21.18	18.05546
3.96	20.18	17.89906
3.97	20.68	17.84082
3.98	22.68	17.71066
3.99	22.28	17.61969
4	23.38	17.52653
4.01	23.58	17.43477
4.02	24.28	17.32158
4.03	24.38	17.13769
4.04	23.48	17.00033
4.05	22.94	16.83366
