# Supplementary material for: High-performance cost efficient simultaneous wireless information and power transfers deploying jointly modulated amplifying programmable metasurface
Source: Nat Commun. 2023 Sep 26;14:6002. doi: 10.1038/s41467-023-41763-z (PMC10522703; doi:10.1038/s41467-023-41763-z)
Supplement: Supplementary file 7 — Source Data [file 41467_2023_41763_MOESM7_ESM.zip › data&code/figure4/c(iv).txt]

3.95	21.08	15.46453
3.96	20.28	15.1204
3.97	20.68	14.7523
3.98	22.58	14.38452
3.99	22.28	13.99207
4	23.08	13.67425
4.01	23.18	13.37685
4.02	23.68	13.07829
4.03	23.88	12.79175
4.04	22.98	12.46284
4.05	22.38	12.0645
