# Supplementary material for: High-performance cost efficient simultaneous wireless information and power transfers deploying jointly modulated amplifying programmable metasurface
Source: Nat Commun. 2023 Sep 26;14:6002. doi: 10.1038/s41467-023-41763-z (PMC10522703; doi:10.1038/s41467-023-41763-z)
Supplement: Supplementary file 7 — Source Data [file 41467_2023_41763_MOESM7_ESM.zip › data&code/figure5/c.xlsx]

## Sheet: Psat
Pin	D = 1m	D = 2m	D = 3m
19.1381	10.05	5	2.53
20.1381	11	6	3.56
21.1381	12	7	4.5
22.1381	12.93	7.98	5.44
23.1381	13.87	9	6.5
24.1381	14.98	10.14	7.68
25.1381	15.98	11.1	8.73
26.1381	16.9	12.08	9.66
27.1381	17.87	13.03	10.7
28.1381	18.8	14	11.66
29.1381	19.8	15.03	12.7
30.1381	20.7	15.96	13.7
31.1381	21.63	16.8	14.68
32.1381	22.5	17.73	15.5
33.1381	23.35	18.6	16.4
34.1381	24.26	19.5	17.4
35.1381	25.1	20.3	18.3
36.1381	25.8	21.09	19.05
37.1381	26.5	21.73	19.85
38.1381	27.12	22.4	20.58
39.1381	27.65	22.98	21.12
40.1381	28.15	23.44	21.67
41.1381	28.58	23.91	22.2
42.1381	28.95	24.3	22.55
43.1381	29.27	24.6	22.85
44.1381	29.5	24.9	23.3
45.1381	29.8	25.15	23.6
46.1381	30	25.3	23.8
47.1381	30.1	25.48	24
