# Supplementary material for: High-performance cost efficient simultaneous wireless information and power transfers deploying jointly modulated amplifying programmable metasurface
Source: Nat Commun. 2023 Sep 26;14:6002. doi: 10.1038/s41467-023-41763-z (PMC10522703; doi:10.1038/s41467-023-41763-z)
Supplement: Supplementary file 7 — Source Data [file 41467_2023_41763_MOESM7_ESM.zip › data&code/figure5/d.xlsx]

## Sheet: Psat_angle
Theta	D = 1m	D = 2m
-30	29.5	24.88
-20	30.5	25.88
-10	30	25.28
0	30	25.38
10	30	25.18
20	32	27.38
30	32.6	28.48
